# Supplementary material for: Triploidy in a pair of hybridizing salamanders at the far end of the speciation continuum
Source: J Hered. 2026 Jan 19;117(4):730–9. doi: 10.1093/jhered/esag006 (PMC13326410; doi:10.1093/jhered/esag006)
Supplement: Supplementary_information_123_esag006 [file supplementary_information_123_esag006.xlsx]

## Sheet: Landing page
Supplementary Information to the paper ‘Triploidy in a pair of hybridizing salamanders at the far end of the speciation continuum’ by J. W. Arntzen, E. McCartney-Melstad, S. Litvinchuk and B. Wielstra, published in 'Journal of Heredity'
Supplementary information 1
KASP-scores for 33 T. cristatus, 67 T. marmoratus and 143 interspecies hybrids from the département Mayenne, France studied for 30 nuclear markers.
… Sample information
… Input for metric multidimensiona scaling (mMDS) batch 1
… Input for mMDS batch 2
… Input for mMDS batch 3
… Output mMDS with threshold for average KASP signal strength
Supplementary Information 2
Details on ten Triturus cristatus x T. marmoratus interspecies hybrids for which target capture data were produced. Processing code for discerning less commonly observed allele frequencies in F1’s is available at Zenodo Https://zenodo.org/records/16938946.
Supplementary Information 3
Morphometric data on erythrocytes and nuclei in Triturus cristatus, T. marmoratus and interspecies hybrids from the dept. Mayenne, France.

## Sheet: 1_Sample information
Batch	Individual	Locality	Phenotype	Sex	mtDNA	Note
1	325	173	T. marmoratus	Female	marmoratus
1	466	173	T. marmoratus	Male	marmoratus
1	468	173	T. marmoratus	Male	marmoratus
1	479	2K5	T. cristatus	Male	cristatus
1	519	615	T. marmoratus	Female	marmoratus
1	520	156	T. marmoratus	Female	marmoratus
1	521	156	T. marmoratus	Female	marmoratus
1	522	156	T. marmoratus	Female	marmoratus
1	523	2C9	T. marmoratus	Female	marmoratus
1	525	508	T. marmoratus	Female	marmoratus
1	526	508	T. marmoratus	Female	marmoratus
1	527	141	T. marmoratus	Female	marmoratus
1	528	141	T. marmoratus	Female	marmoratus
1	529	141	T. marmoratus	Female	marmoratus
1	530	141	T. marmoratus	Female	marmoratus
1	532	514	T. marmoratus	Female	marmoratus
1	533	173	T. marmoratus	Female	marmoratus
1	534	173	T. marmoratus	Female	marmoratus
1	552	431	T. cristatus	Female	cristatus
1	553	431	T. cristatus	Female	cristatus
1	554	431	T. cristatus	Female	cristatus
1	555	431	T. cristatus	Female	cristatus
1	557	431	T. cristatus	Female	cristatus
1	559	431	T. cristatus	Female	cristatus
1	563	2C9	T. cristatus	Female	cristatus
1	564	2C9	T. cristatus	Female	cristatus
1	565	2C9	T. cristatus	Female	cristatus
1	566	2C9	T. cristatus	Female	cristatus
1	567	2C9	T. cristatus	Female	cristatus
1	P100	2D5	Hybrid	Male	marmoratus
1	P101	261	Hybrid	Male	marmoratus
1	P102	278	Hybrid	Male	cristatus
1	P103	137	T. cristatus	Male	cristatus
1	P104	232	T. marmoratus	Female	marmoratus
1	P105	2C8	Hybrid	Male	cristatus
1	P106	157	Hybrid	Male	cristatus
1	P107	253	Hybrid	Female	cristatus
1	P109	278	Hybrid	Female	cristatus
1	P110	2D5	Hybrid	Female	cristatus
1	P111	2B9	Hybrid	Female	cristatus
1	P112	249	Hybrid	Female	cristatus
1	P113	236	Hybrid	Female	cristatus
1	P1136413	2A1	Hybrid	Male	cristatus
1	P114	2B9	Hybrid	Female	cristatus
1	P115	278	Hybrid	Female	cristatus
1	P118	2D5	Hybrid	Male	marmoratus
1	P1356	2A7	T. cristatus	Unknown	cristatus	Larve
1	P1510	232	Hybrid	Unknown	cristatus	Larve
1	P1518	232	T. cristatus	Unknown	cristatus	Larve
1	P1520	232	T. cristatus	Unknown	cristatus	Larve
1	P153	232	Hybrid	Female	cristatus
1	P154	232	Hybrid	Female	cristatus
1	P155	2C8	Hybrid	Female	cristatus
1	P156	2C8	Hybrid	Female	cristatus
1	P157	PP12	Hybrid	Female	cristatus
1	P171	2C8	Hybrid	Female	cristatus
1	P172	PP15	Hybrid	Male	cristatus
1	P179	Mayenne	T. marmoratus	Unknown	marmoratus
1	P199	232	Hybrid	Female	cristatus
1	P200	232	Hybrid	Female	cristatus
1	P222_1	222	Hybrid	Female	cristatus
1	P222_3	222	Hybrid	Male	cristatus
1	P222_5	222	Hybrid	Male	cristatus
1	P277	431	Hybrid	Male	marmoratus
1	P290	431	Hybrid	Male	marmoratus
1	P327	232	Hybrid	Female	cristatus
1	P328	232	Hybrid	Female	cristatus
1	P329	232	Hybrid	Female	cristatus
1	P330	2F8	Hybrid	Male	cristatus
1	P331	St Aignan	Hybrid	Male	marmoratus
1	P332	278	Hybrid	Male	cristatus
1	P333	2D5	Hybrid	Male	cristatus
1	P334	St Aignan	Hybrid	Male	marmoratus
1	P35	292	Hybrid	Male	cristatus
1	P3542	2D5	Hybrid	Male	marmoratus
1	P3543	2D5	Hybrid	Male	marmoratus
1	P3548	2D5	Hybrid	Male	cristatus
1	P3549	2D5	Hybrid	Male	cristatus
1	P355	PP63	Hybrid	Male	marmoratus
1	P415	2D5	Hybrid	Female	cristatus
1	P418	PP29	T. cristatus	Female	cristatus
1	P470	251	Hybrid	Female	cristatus
1	P477	PP49	Hybrid	Male	cristatus
1	P479	PP49	Hybrid	Male	cristatus
1	P480	PP49	Hybrid	Female	cristatus
1	P481	PP49	Hybrid	Female	cristatus
1	P482	PP49	Hybrid	Female	cristatus
1	P490	PP49	Hybrid	Female	cristatus
1	P491	PP49	T. cristatus	Female	cristatus
1	P492	PP49	Hybrid	Male	cristatus
1	P515	PP49	Hybrid	Female	cristatus
1	P516	PP49	Hybrid	Female	cristatus
1	P53	244	Hybrid	Female	cristatus
1	P530	232	T. marmoratus	Female	marmoratus
1	P535	PP39	Hybrid	Female	cristatus
1	P542	246	Hybrid	Female	cristatus
1	P544	232	Hybrid	Female	cristatus
1	P588	232	Hybrid	Female	cristatus
1	P619	Les Trois Solaires	Hybrid	Male	marmoratus
1	P625	Noe1	Hybrid	Male	cristatus
1	P640	278	Hybrid	Male	cristatus
1	P646	Noe1	Hybrid	Female	cristatus
1	P649	Noe1	Hybrid	Female	marmoratus
1	P65	232	Hybrid	Male	Unknown
1	P656	232	Hybrid	Male	marmoratus
1	P66	2A7	Hybrid	Female	cristatus
1	P666	232	Hybrid	Male	cristatus
1	P67	246	T. cristatus	Male	cristatus
1	P670	232	Hybrid	Male	cristatus
1	P673	2D5	Hybrid	Female	cristatus
1	P68	249	Hybrid	Female	cristatus
1	P689	232	Hybrid	Male	cristatus
1	P69	2C3	Hybrid	Female	cristatus
1	P690	232	Hybrid	Female	cristatus
1	P6966A54	232	Hybrid	Female	cristatus
1	P6966AEF	232	Hybrid	Male	cristatus
1	P6966CE2	232	Hybrid	Male	cristatus
1	P6966F84	232	Hybrid	Male	marmoratus
1	P6968869	232	Hybrid	Male	cristatus
1	P6968B53	232	Hybrid	Female	cristatus
1	P69863BF	232	Hybrid	Female	cristatus
1	P698687C	232	Hybrid	Male	cristatus
1	P69885C8	232	Hybrid	Female	cristatus
1	P70	231	Hybrid	Female	cristatus
1	P7040034	222	Hybrid	Male	cristatus
1	P70403BA	232	Hybrid	Female	cristatus
1	P70405AF	232	Hybrid	Female	cristatus	Triploid status known from cellular morphometrics
1	P7040837	232	Hybrid	Female	cristatus
1	P7040ABE	232	Hybrid	Female	cristatus
1	P7040DAA	232	Hybrid	Female	cristatus
1	P7041038	222	Hybrid	Male	cristatus
1	P704103C	222	Hybrid	Female	cristatus
1	P7041143	222	Hybrid	Female	cristatus
1	P70412DA	232	Hybrid	Male	cristatus
1	P70419B5	232	Hybrid	Male	cristatus
1	P70422D4	232	T. marmoratus	Female	Unknown
1	P7042366	232	Hybrid	Male	marmoratus
1	P7042950	232	Hybrid	Female	cristatus
1	P7043935	232	Hybrid	Female	cristatus
1	P7043A36	232	Hybrid	Female	cristatus
1	P7262	278	T. marmoratus	Unknown	marmoratus
1	P7263	278	T. marmoratus	Unknown	marmoratus
1	P73	233	Hybrid	Male	cristatus
1	P77	232	Hybrid	Female	cristatus
1	P96	231	Hybrid	Male	cristatus
1	P97	158	Hybrid	Male	cristatus
1	P98	292	Hybrid	Male	cristatus
1	P99	292	Hybrid	Male	marmoratus
1	PF8981F	2D5	Hybrid	Female	marmoratus
1	PF8C3E9	2D5	Hybrid	Female	marmoratus
1	PF8CC3B	2A1	Hybrid	Female	cristatus
1	PLM1	139	Hybrid	Male	marmoratus
1	PLM2	139	Hybrid	Male	marmoratus
1	PLM3	2C5	Hybrid	Male	cristatus
1	PLM4	2F3	Hybrid	Female	cristatus
1	PLM5	136	Hybrid	Male	marmoratus
1	PLM6	Le Bourgneuf la Foret	Hybrid	Female	cristatus
1	PLM7	Le Bourgneuf la Foret	Hybrid	Female	cristatus
2	153	232	T. marmoratus	Female	marmoratus
2	154	232	T. cristatus	Female	cristatus
2	155	2C8	T. marmoratus	Female	marmoratus
2	156	2C8	T. marmoratus	Female	marmoratus
2	158	222	T. marmoratus	Female	marmoratus
2	159	232	T. cristatus	Female	cristatus
2	160	232	T. marmoratus	Female	marmoratus
2	162	232	T. marmoratus	Male	marmoratus
2	163	232	T. marmoratus	Male	marmoratus
2	164	232	T. cristatus	Male	cristatus
2	166	232	T. marmoratus	Female	marmoratus
2	167	232	T. cristatus	Female	cristatus
2	168	2C8	T. marmoratus	Male	marmoratus
2	169	2C8	T. marmoratus	Female	marmoratus
2	170	2C8	T. marmoratus	Male	marmoratus
2	171	2C8	T. marmoratus	Female	marmoratus
2	172	PP15	T. marmoratus	Male	marmoratus
2	173	PP12	T. marmoratus	Male	marmoratus
2	174	PP12	T. marmoratus	Male	marmoratus
2	175	PP12	T. marmoratus	Male	marmoratus
2	176	PP12	T. marmoratus	Female	marmoratus
2	177	PP12	T. marmoratus	Female	marmoratus
2	178	PP12	T. marmoratus	Female	marmoratus
2	179	232	T. marmoratus	Female	marmoratus
2	180	232	T. marmoratus	Male	marmoratus
2	181	232	T. marmoratus	Female	marmoratus
2	182	232	T. marmoratus	Female	marmoratus
2	183	232	T. marmoratus	Male	marmoratus
2	184	232	Hybrid	Male	cristatus
2	185	232	T. marmoratus	Male	marmoratus
2	186	232	T. marmoratus	Female	marmoratus
2	187	232	T. marmoratus	Female	marmoratus
2	188	PP18	T. marmoratus	Female	marmoratus
2	189	2D5	T. marmoratus	Male	marmoratus
2	190	2D5	T. marmoratus	Male	marmoratus
2	191	222	T. marmoratus	Female	marmoratus
2	192	232	T. marmoratus	Male	marmoratus
2	193	232	T. cristatus	Male	cristatus
2	194	232	T. marmoratus	Male	marmoratus
2	195	232	T. marmoratus	Female	marmoratus
2	196	232	T. marmoratus	Female	marmoratus
2	198	232	T. marmoratus	Female	marmoratus
2	199	232	T. marmoratus	Female	marmoratus
2	200	232	T. marmoratus	Female	marmoratus
2	1858	2D5	Hybrid	Female	cristatus
2	1859	2D5	Hybrid	Male	cristatus
2	1860	218	Hybrid	Male	cristatus
2	1861	2D5	Hybrid	Male	cristatus
2	1862	2D5	T. cristatus	Female	cristatus
2	1863	278	Hybrid	Female	cristatus
2	1864	2D5	T. cristatus	Female	cristatus
2	1865	278	Hybrid	Female	cristatus
3	6988375	232	T. cristatus	Female	Unknown
3	7040837	232	Hybrid	Female	cristatus
3	7041473	232	T. marmoratus	Male	Unknown
3	7042950	232	Hybrid	Female	cristatus
3	7276494	232	T. cristatus	Male	Unknown
3	7278589	232	T. cristatus	Male	Unknown
3	698687C	232	Hybrid	Male	cristatus
3	727587C	232	T. cristatus	Male	Unknown
3	7275B6D	232	T. marmoratus	Male	Unknown
3	7275E1D	232	Hybrid	Female	Unknown
3	727662E	232	T. cristatus	Male	Unknown
3	7276B62	232	Hybrid	Female	Unknown
3	7276C65	232	Hybrid	Female	Unknown
3	7276C66	232	T. marmoratus	Female	Unknown
3	727828D	232	Hybrid	Female	Unknown
3	727834D	232	Hybrid	Male	Unknown
3	72794BE	Ang1	Hybrid	Female	Unknown
3	727A0D1	232	T. cristatus	Female	Unknown
3	727A613	232	T. marmoratus	Male	Unknown
3	727A771	232	Hybrid	Male	Unknown
3	727AE1A	232	T. cristatus	Female	Unknown
3	727B149	232	T. marmoratus	Female	Unknown
3	727BC92	232	T. marmoratus	Male	Unknown
3	F1-A	Mayenne	Hybrid	Male	Unknown
3	F1-B	Mayenne	Hybrid	Female	Unknown
3	F1-C	2A1	Hybrid	Male	cristatus
3	F1-D	232	Hybrid	Female	cristatus
3	F1-E	2D5	Hybrid	Female	marmoratus
3	F1-F	232	Hybrid	Male	marmoratus
3	F1-G	232	Hybrid	Male	cristatus
3	F1-H	232	Hybrid	Female	cristatus
3	F1-I	232	Hybrid	Male	marmoratus
3	F1-J	Noe1	Hybrid	Female	marmoratus	Triploid status known from gene capture data

## Sheet: 1_Input mMDS batch 1
Batch 1
Individual	abl	abl	bcor	bcor	BF	BF	clasp2	clasp2	cnppd	cnppd	cri	cri	ddx17	ddx17	dhx	dhx	dlgap	dlgap	dox	dox	edc4	edc4	eif4ebp2	eif4ebp2	fam178	fam178	gak	gak	hmp19	hmp19	limch1	limch1	m6pr	m6pr	mkl	mkl	msantd4	msantd4	myo18a	myo18a	ngef	ngef	phf	phf	plekhg1	plekhg1	pros1	pros1	prrc2b
325	0.27917	3.29517	0.31082	3.34243	2.19118	0.77761	0.51903	3.35394	0.47055	3.42199	0.28744	3.53765	0.69666	3.07958	0.87252	3.20505	0.26933	3.44213	0.25031	2.50387	0.23623	3.62167	0.29837	3.11147	0.29495	3.29123	0.78395	3.3084	0.9092	2.57721	0.32527	3.48378	0.29397	2.9097	0.31357	3.10837	0.45444	2.84537	0.36196	3.1024	0.29504	3.30335	0.33946	3.09644	0.28668	3.1084	0.45194	2.88526	0.33339
466	0.53005	2.92486	0.48879	3.25419	2.17504	0.63906	0.93736	3.54065	0.37228	3.52938	0.29277	3.88071	0.33099	3.32839	0.90296	3.19691	0.24956	3.21116	0.30209	2.28575	1.7552	2.34941	0.28574	3.03127	0.28115	3.35184	0.7229	3.24086	0.23354	2.9727	0.28192	3.44466	0.28722	2.77451	0.34145	3.02096	0.46545	2.77712	0.57783	2.95796	0.29797	2.95001	0.38693	3.18013	0.29281	2.81154	0.41961	2.89618	0.29732
468	0.27617	3.31453	0.27027	3.17188	2.27656	0.73677	0.53763	3.57412	0.49938	3.4804	0.27643	3.38011	0.44091	3.42728	0.81227	3.27732	0.25692	3.38898	0.27356	2.54421	0.23542	3.66054	0.30122	3.16557	0.28557	3.45308	0.80018	3.25772	0.2637	3.22436	2.25203	2.42621	0.28684	2.98977	0.37114	2.96353	0.35754	2.82575	0.40846	3.27413	0.29825	3.1305	0.329	3.49927	0.27682	3.1047	0.34342	3.18569	0.2963
479	1.05923	0.90335	0.9201	1.32798	0.32993	0.55967	0.34018	0.50303	3.50566	0.60535	0.42069	0.54725	3.32086	0.54684	2.30568	2.40032	3.26265	0.57559	0.32237	0.43573	3.21903	0.66482	2.03109	1.88761	2.67224	1.32091	2.23909	1.68835	0.30355	0.72571	3.6095	0.52245	1.62235	1.07721	0.58667	2.90389	2.8506	0.43821	1.99453	2.77002	3.19675	0.5279	3.2663	0.54338	2.21052	1.11819	1.23292	2.48763	2.65143
519	0.25992	3.1475	0.30848	3.30163	2.36355	0.78643	0.84962	3.44562	0.57473	3.45716	0.28166	3.66771	0.51174	3.42597	0.55393	3.29409	0.3289	3.29129	0.26041	3.1438	0.39137	3.57535	0.3542	3.13675	0.37327	3.35074	0.95708	3.33224	0.25045	2.92535	0.74354	3.40146	0.28368	2.95341	0.33826	2.95168	0.58717	2.7588	0.33995	3.36684	0.30845	3.21731	0.39271	2.95364	0.28054	3.10681	0.62111	2.83258	0.30941
520	0.29578	3.32886	0.3102	3.26468	2.09067	1.1006	1.0264	3.48138	0.91221	3.27079	0.28347	3.70562	1.22263	3.24443	0.68527	3.16563	0.44345	3.24747	2.6327	1.81015	1.10945	3.1279	0.4045	3.19374	0.69634	3.12456	1.54979	3.10044	0.27436	2.9031	0.82939	3.38653	0.44267	2.93373	0.33841	3.02687	0.71689	2.71389	0.95257	2.96512	0.28765	3.14252	0.57917	3.00843	0.51075	3.03603	0.95655	2.88894	0.40399
521	0.30232	3.24355	0.31428	3.43748	2.46023	0.81745	1.07932	3.53443	0.46395	3.43502	0.26855	3.62216	0.38094	3.5324	1.29964	2.97978	0.25895	3.47008	0.27196	2.65031	0.23804	3.61776	0.45859	3.05716	0.32627	3.45902	0.81154	3.41263	0.29155	3.20596	0.35425	3.58748	0.30068	3.01379	0.32164	3.19785	0.9975	2.45347	0.68929	3.19214	0.28242	3.27038	0.38751	3.44231	0.28844	3.0701	0.73316	2.77144	0.3265
522	0.29352	3.19153	0.30946	3.39691	2.41961	0.83771	0.6694	3.51329	0.8034	3.29449	0.29347	3.64275	0.44918	3.48945	0.71699	3.46958	0.30106	3.59403	0.25699	3.15717	0.2477	3.72348	0.42935	3.27841	0.42235	3.34692	0.91451	3.35743	0.27369	2.91193	0.74114	3.51023	0.32826	3.01501	0.39105	3.13508	0.60786	2.93266	0.48558	3.22811	0.312	3.38523	0.41374	3.06793	0.27399	3.1716	0.58391	3.05722	0.32545
523	0.35831	3.26305	0.40043	3.3366	2.32498	0.75279	0.43809	3.46326	0.54506	3.42001	0.27643	3.62701	1.48296	2.68737	0.86735	3.15978	0.26808	3.46614	0.25378	3.04824	0.25214	3.4736	0.37241	3.29874	0.29006	3.49025	0.73768	3.11653	0.26223	2.97871	0.29833	3.43308	0.28167	3.03556	0.80623	1.55886	0.39991	2.94395	0.3933	3.19506	0.29445	3.18566	0.33659	3.2401	0.26739	2.94656	0.4647	3.02917	0.30103
525	0.32537	3.29814	0.3183	3.33451	2.25742	0.76072	0.52071	3.56453	0.63132	3.40153	0.27619	3.61057	0.41977	3.45081	0.85391	3.32509	0.28528	3.50757	0.5403	2.37433	0.24539	3.87285	0.38141	3.22089	1.45996	2.34871	0.81494	3.24083	0.26583	3.14584	0.28496	3.70849	0.29699	2.91265	0.85754	2.522	0.49241	3.00414	0.41272	3.22731	1.41235	2.74269	0.32975	3.19385	0.29167	3.22662	0.42342	2.56964	0.3267
526	0.31158	3.17182	0.38464	3.53946	2.43879	0.85766	0.6278	3.65425	0.48956	3.43562	0.28681	3.61474	0.65095	3.81907	0.70444	3.23215	0.2957	3.39325	0.2787	3.05328	0.23585	3.71103	0.33043	3.19292	0.31992	3.40709	0.71902	3.2627	0.25796	3.04797	0.38161	3.56172	0.30903	3.00772	0.38145	2.95014	0.49756	2.94549	0.37586	3.29562	0.29323	3.1781	0.35799	3.25746	0.28922	3.19547	0.63727	2.86784	0.29541
527	0.30839	3.24847	0.31284	3.35164	2.43251	0.79239	0.79931	3.57461	0.70048	3.42851	0.28399	3.7116	0.94203	3.5145	0.35687	3.50059	0.35756	3.42641	0.2616	2.95959	0.25887	3.7923	0.45928	3.34804	0.40702	3.33506	0.92568	3.48712	0.27316	3.07827	0.28998	3.34836	0.33823	2.58452	0.41724	3.19168	0.54784	2.88954	0.38857	3.24939	0.30076	3.14954	0.37873	3.2707	0.28943	3.22934	0.52131	3.0112	0.32396
528	0.28852	3.25448	0.30099	3.32331	2.32868	0.71934	0.71575	3.49414	0.664	3.35952	0.29706	3.78231	0.69336	3.50554	0.58993	3.34584	0.48045	3.22648	0.2629	3.25662	0.23366	3.68483	0.36768	3.38957	0.37359	3.58501	0.78924	3.35806	0.29753	3.24857	0.46282	3.55412	0.27934	3.08872	0.33087	3.19476	0.59309	2.72408	0.29122	3.1015	0.31273	3.28712	0.36497	3.19685	0.28426	3.14479	0.54277	2.89827	0.32256
529	0.29129	3.37811	0.3156	3.47013	2.51381	0.90622	0.85305	3.60095	0.73169	3.46922	0.29807	3.72281	0.88192	3.43037	0.42979	3.49127	0.33783	3.35663	0.2648	3.31574	0.24034	3.65468	0.36281	3.33762	0.36299	3.44241	0.86729	3.33537	0.25205	3.04305	0.40608	3.60303	0.29183	3.12808	0.33004	3.16249	0.63679	2.87969	0.28749	3.34274	0.31893	3.42542	0.60119	2.99305	0.27684	3.21207	0.52569	2.80087	0.36165
530	0.31249	3.5873	0.2934	3.34808	2.29084	0.83538	0.72169	3.6206	0.61351	3.40846	0.29647	3.91167	0.89052	3.45856	0.50312	3.52248	0.30448	3.4219	0.26286	3.09351	0.25998	3.72976	0.35211	3.25594	0.33098	3.34275	0.92348	3.37392	0.27576	3.05479	0.40288	3.44549	0.2845	3.21528	0.32276	3.07962	0.49036	2.99763	0.30646	3.21419	0.2994	3.21577	0.38485	3.24539	0.28725	3.13745	0.52681	2.94438	0.32141
532	0.34418	3.00847	0.36055	3.53882	2.30845	0.91476	0.93453	3.5103	0.5919	3.35499	0.28176	3.73773	0.32216	3.45742	0.74499	3.48529	0.2731	3.42545	0.24718	3.06046	0.23326	3.58915	0.36623	3.36465	0.32413	3.45532	0.85997	3.35748	0.25145	3.08805	0.40455	3.47049	0.27898	3.11904	0.33896	3.30344	0.52837	2.72308	0.36238	3.2962	0.30667	3.29555	0.33805	3.23106	0.3703	3.16565	0.51544	2.89494	0.31324
533	0.30041	3.30796	0.27917	3.46935	2.34909	0.87688	0.86195	3.5829	0.59336	3.40876	0.28654	3.8068	0.46675	3.57123	0.69082	3.51439	0.29096	3.3722	0.26905	2.74898	0.24253	3.77514	0.31803	3.25525	0.45967	3.41585	0.78166	3.32286	0.33888	3.29674	0.3421	3.60152	0.28071	3.1227	0.32716	3.10788	0.61761	2.58892	0.29514	3.30198	0.28487	3.11188	0.42096	3.31634	0.27945	3.35562	0.7365	2.59206	0.3201
534	0.51684	3.20527	0.63574	3.32563	2.33582	1.10884	1.13622	3.31697	1.02644	3.31876	0.33386	3.74449	1.28838	3.60887	0.39313	3.39025	0.40264	3.29782	0.32991	3.38763	0.26258	3.64986	0.49106	3.39836	0.82334	3.31037	1.56665	3.13818	0.3041	2.95565	0.7751	3.33102	0.36717	3.11529	0.38747	3.20418	0.75301	2.85096	0.29821	3.37963	0.31599	3.24625	0.66176	3.10512	0.33511	3.438	0.83432	2.89931	0.35304
552	3.0396	0.74613	2.9184	0.94169	0.42184	2.9814	3.32362	0.56185	3.2749	1.02427	2.65771	0.59195	3.45022	0.64839	3.50478	0.54738	3.27577	0.53856	3.27379	0.54911	2.81086	1.46365	3.1284	0.57651	3.34572	0.81318	3.4303	0.6932	2.96193	0.51286	3.70522	0.56485	3.23902	0.58211	2.61125	0.67545	2.54653	0.71465	3.3243	1.10035	3.38649	0.5597	3.27368	0.60632	3.14638	0.57805	2.64912	1.21476	3.01741
553	3.17343	0.76279	3.28537	0.59979	0.49412	2.78873	3.31116	0.56994	3.55813	0.80492	2.59188	0.56047	3.34285	0.76046	3.46955	0.59968	3.39654	0.5814	3.45245	0.55674	3.43065	0.87948	3.17931	0.5547	3.18616	0.88286	3.24839	0.77578	2.99986	0.51857	3.72419	0.57921	3.35002	0.60446	2.77522	0.70006	3.00678	0.53441	3.46176	0.83395	3.28061	0.54122	3.15682	0.58418	2.92754	0.50584	2.94253	0.70258	2.74457
554	3.02628	0.81294	3.33891	0.62581	0.74723	2.42893	3.65846	0.71754	3.41652	0.69657	2.53437	0.57602	3.23356	0.68888	3.41475	0.52047	3.19686	0.62356	3.26654	0.52933	3.33142	0.7609	3.18677	0.52507	3.21931	0.72649	3.0975	0.65628	2.76324	0.54843	3.54992	1.04049	3.15525	0.60085	2.83528	0.59156	2.99881	0.47873	3.36335	0.9288	3.21403	0.52057	3.45571	0.61366	2.90155	0.48785	2.66485	1.2002	2.22745
555	3.20458	0.78024	3.32587	0.62216	0.45673	3.16548	3.68667	0.60725	3.53216	0.73459	2.83375	0.63029	0.54433	0.61708	3.38501	0.70186	3.43726	0.54345	3.38653	0.58619	3.22683	0.83859	3.21204	0.57621	3.2026	0.84149	3.49018	0.92515	2.01635	0.5083	3.67604	0.59107	3.03255	0.60008	2.29148	0.9331	2.67672	0.5462	3.55301	0.53359	3.24559	0.49318	3.42458	0.5574	2.90674	0.49607	3.26363	0.73611	2.22092
557	3.1476	0.64218	3.3145	0.90331	0.94216	0.99545	3.48463	0.58822	3.68847	0.6535	2.82468	0.49796	3.81989	0.59691	2.27238	2.06832	3.45426	0.50253	3.41164	0.53718	3.47817	0.85386	2.70786	1.25944	3.25109	0.76765	3.43755	0.59015	2.92105	0.74136	3.68827	0.67139	3.30575	0.63327	3.04555	0.51538	3.00235	0.49606	3.45271	0.88258	3.35549	0.50604	3.36258	0.52774	2.88574	0.49897	3.06038	0.82442	2.79281
559	2.99639	0.58918	3.3095	0.48502	0.8086	2.33687	3.6125	0.57443	3.63432	0.58935	2.39574	0.53141	3.71812	0.57821	3.49995	0.48596	3.51749	0.52885	3.26807	0.50592	3.34393	0.70334	2.87226	0.50271	2.98434	1.02189	3.49161	0.52317	2.76774	0.55603	3.75325	0.51744	3.35665	0.62819	2.63053	0.94643	2.88073	0.41212	3.23382	0.71323	3.42678	0.61785	3.34303	0.51043	2.90155	0.45707	2.94008	0.52396	2.66062
563	3.10223	0.6631	3.37312	0.57557	0.67	2.5417	3.53077	0.57395	3.59882	0.62811	2.86972	0.54567	3.72813	0.61261	3.47747	0.48755	3.34205	0.51369	3.31293	0.52818	3.39293	0.73447	3.17216	0.52337	3.40109	0.65658	3.53188	0.57943	2.87408	0.51944	3.65202	0.51688	3.3997	0.57118	2.54276	0.63044	3.08984	0.44396	3.03094	1.68056	3.51526	0.50851	3.39232	0.55702	2.85604	0.49365	3.03363	0.6181	2.70646
564	3.11706	0.65361	3.39344	0.55922	0.4985	2.57411	3.39447	0.69406	3.55271	0.59052	2.65109	0.50842	3.67722	0.56488	3.54916	0.51461	3.36401	0.50897	3.43729	0.61412	3.4228	0.7536	3.18161	0.51338	3.50093	0.72265	3.45273	0.56521	2.66603	0.61564	3.71543	0.55066	3.31737	0.57516	2.71573	0.47656	2.9054	0.43668	3.31154	0.66002	3.44324	0.46206	3.33226	0.55109	2.87481	0.42564	3.17176	0.77037	2.65737
565	3.15979	0.66117	3.37133	0.50629	0.48234	2.67247	3.49378	0.54585	3.80238	0.62837	2.62281	0.52787	3.62224	0.58383	2.69974	1.60629	3.46269	0.52965	3.45562	0.52637	3.26344	0.88198	3.07463	0.75605	3.35427	0.68135	3.54115	0.58402	2.79224	0.60124	3.67516	0.50169	3.27222	0.56831	2.78278	0.47841	2.92528	0.44242	3.33325	0.5821	3.55564	0.49674	3.14217	0.52575	2.73065	0.47276	3.12612	0.61918	2.52008
566	3.0914	0.69361	2.96224	0.98784	0.732	2.63554	3.52711	0.53141	3.57619	0.68356	2.82702	0.54275	3.64119	0.58264	3.63169	0.53454	3.43482	0.54217	3.29785	0.5434	3.31112	0.69244	3.08586	0.55706	3.31777	0.66669	3.42068	0.53306	2.63104	0.59959	3.64111	0.52555	3.22267	0.54912	2.59314	0.49886	2.92431	0.43341	3.43658	0.73417	3.447	0.5176	3.24401	0.54882	2.86144	0.5365	2.81089	0.86201	2.67232
567	2.75654	0.96601	3.0069	1.47239	0.46751	2.60908	3.40913	0.5031	3.81878	0.57684	2.54516	0.55711	3.68125	0.59044	3.57405	0.51836	3.44147	0.49957	3.35777	0.54968	3.29856	0.65473	2.98664	0.6878	3.17561	0.52428	3.52152	0.50516	0.38247	1.67849	3.91418	0.53016	3.06733	0.61114	1.41572	2.03127	2.80028	0.44215	2.76127	2.03115	3.36262	0.48893	3.2048	0.49151	3.06232	0.48235	2.16937	1.61817	2.51106
P100	1.55503	2.09316	2.54998	0.57586	0.40379	2.08584	0.43649	0.59703	0.36498	3.59072	0.43804	0.57182	0.45227	0.51283	1.33995	2.95913	0.35908	0.50051	0.27877	2.22058	0.88347	3.14303	1.69474	2.01789	0.3345	0.46362	3.3461	0.51051	1.13582	1.42263	1.92582	2.60619	3.17847	0.61146	0.56788	3.00142	0.32496	2.91735	1.49135	2.84435	3.15708	0.47214	2.21972	2.03931	0.26712	3.17877	0.30168	2.71879	2.20848
P101	2.89282	0.65829	0.29449	3.30737	1.66525	1.22048	0.5045	3.76414	3.8926	0.59443	0.29329	3.53801	3.27093	1.08126	2.11186	1.97756	1.68776	2.39654	2.71155	1.0835	2.63645	1.6076	0.26033	3.12975	1.16818	1.9473	0.36021	2.98908	2.8948	0.63909	1.7951	2.73965	0.27205	2.62036	1.58594	1.27003	0.69552	0.44905	3.42304	0.68653	1.95007	1.62932	0.9317	3.00694	1.6736	1.7779	2.14244	1.25542	2.59401
P102	1.03261	1.34353	3.21178	0.89189	0.26254	2.43492	1.51804	2.93304	3.80569	0.61523	0.44928	0.60216	0.45592	0.55779	3.61604	0.531	3.56312	0.50663	0.31099	1.5499	3.3896	0.5875	2.98242	0.47763	0.24776	3.35948	0.33519	0.52906	0.35718	0.94366	3.79559	0.55115	0.26857	2.60769	1.82671	0.72674	0.86552	1.39169	0.56114	3.36133	0.57749	0.57448	0.95206	0.46218	0.36468	0.41427	0.34221	2.54989	0.3197
P103	2.97011	0.76146	3.05954	1.57138	0.25352	2.58784	3.8223	0.60687	3.78556	0.61145	0.46434	0.61158	0.50471	0.57654	3.61514	0.53382	3.4758	0.48478	2.96063	0.49099	3.46302	0.61929	3.09891	0.46069	3.34003	0.51844	3.07754	1.03522	2.89165	0.67482	3.68831	0.4703	3.28213	0.65141	1.50238	1.27127	2.72902	0.42866	3.42441	0.57754	3.23426	0.49551	3.4837	0.52136	3.07566	0.47801	1.7393	1.84478	2.14089
P104	0.33999	3.39995	0.30866	3.49455	2.20994	0.64452	0.48624	3.76658	0.43357	3.70651	0.29768	3.961	0.46016	2.96393	0.52055	3.4813	0.24037	3.39093	0.26613	2.50337	0.23824	3.94097	0.27495	3.16555	0.29208	3.35585	0.36336	3.55483	0.30612	2.9842	0.30542	3.58845	0.26748	3.21613	0.47041	2.7631	0.38481	2.59819	0.45786	3.33637	0.35066	3.29327	0.31193	3.25345	0.27495	3.30241	0.43418	2.75113	0.27057
P105	1.68972	2.25822	0.33591	3.45862	1.44763	1.28503	3.88866	0.55428	0.89159	0.53206	1.24374	0.5599	0.46205	0.54632	3.50107	0.51737	1.91355	2.12203	2.74087	0.6364	1.75789	2.56308	3.04711	0.46975	2.2624	1.87624	2.62246	1.77939	2.74565	0.60176	3.23965	0.92536	3.15314	0.58231	1.62507	1.08031	2.88247	0.42089	2.6085	2.24299	0.36556	2.68411	1.88959	2.56674	1.78915	1.80891	0.33841	2.88736	2.31654
P106	0.34683	3.27133	3.12924	0.94202	1.35393	1.77151	0.73636	3.37439	0.60277	3.616	0.45642	0.63429	3.0157	1.55813	0.35888	3.5864	3.29463	1.08282	0.30745	2.52375	2.60612	1.81488	0.40561	2.90014	0.25912	3.1073	2.07491	2.25345	1.43266	2.16952	2.26911	2.0744	1.2723	1.21183	1.08379	2.23601	1.17313	2.0142	1.25176	2.92378	2.82704	1.69216	1.61339	2.52902	2.05567	1.88597	2.00889	1.75014	0.28261
P107	2.75439	1.09641	0.37332	3.74182	1.03099	1.96057	2.12196	2.49211	0.36268	3.15635	2.03089	0.69411	0.51395	0.53871	1.61967	2.76941	0.48332	3.39424	2.26114	0.49015	1.94903	2.11128	1.72149	2.38162	0.84225	2.6386	2.21897	1.73767	0.95499	2.22015	2.95778	1.18105	0.35757	2.7049	1.41417	1.85704	1.4805	1.81957	1.63442	2.88475	2.24605	2.0098	0.31993	3.28123	2.5121	1.21928	1.45103	2.08794	1.56895
P109	0.36518	3.03856	0.46351	1.82228	1.39042	1.5462	3.72827	0.58878	2.79845	1.75926	0.3245	3.47375	0.4279	0.86045	0.67406	3.41512	0.26983	3.30648	2.76576	0.53921	0.25822	3.66337	0.3413	3.03164	0.84121	2.32932	2.39014	0.49924	1.77599	0.56444	0.38563	0.51989	0.29509	3.22797	0.42625	3.08816	0.44011	2.6461	0.39302	3.35875	3.12644	0.62019	1.7911	2.2971	1.84708	1.85899	2.46765	0.79243	2.56706
P110	1.10339	0.88706	2.79548	1.18781	0.28816	0.37298	0.43604	0.60336	0.43711	0.72458	0.44255	0.61534	0.49905	0.55522	1.99313	0.77323	0.39068	0.48452	0.34336	0.4688	0.34622	1.08458	2.67331	0.44474	0.34646	0.41128	0.33212	0.51297	0.27201	0.50474	0.36657	0.49193	0.3058	3.19888	0.68424	1.39308	0.31059	2.54799	0.40482	3.22649	0.65431	0.68152	3.37594	0.4658	0.3499	0.43307	0.26108	2.26416	0.66303
P111	2.76418	0.6787	3.14061	1.08239	0.27648	2.40494	0.43379	0.59239	0.3764	1.77941	0.44365	0.59182	0.51984	0.57153	1.01826	3.14369	0.36946	0.47432	2.79915	0.52105	0.24729	3.61489	1.40824	2.5428	0.44003	0.46033	2.27441	1.56119	0.31579	0.74525	0.28055	3.45589	1.90171	0.89496	0.49879	2.92789	0.66288	0.39388	2.38503	1.34352	1.10729	2.20731	1.59887	2.50736	0.25758	3.04255	0.65542	2.21752	2.15563
P112	1.39052	2.3315	2.6473	1.7223	1.43407	1.78543	1.41922	3.1007	2.78328	1.99607	1.3817	2.17111	2.70481	1.82981	1.64659	2.61129	3.11073	1.22724	2.97633	1.00019	1.95071	2.19062	1.86304	2.71837	2.13441	1.93217	1.54081	2.77466	1.32997	2.27609	2.42742	2.07424	2.13502	0.78665	1.60212	1.75781	1.81786	1.38886	2.52457	2.48134	2.50851	1.97506	2.57354	1.73388	1.40124	2.05622	0.98591	2.37617	1.37838
P113	2.94293	0.67673	0.30391	3.22037	1.69643	1.248	0.55661	3.68577	3.69647	0.57779	0.46649	0.63592	3.43001	0.54941	1.2776	2.87079	2.98879	1.30052	2.72748	1.02225	0.26623	3.49676	1.16814	2.64001	0.26124	2.99435	1.9606	2.09667	0.96914	2.30765	3.03945	1.10514	1.72105	1.04964	0.91264	2.25201	0.34547	2.86861	2.1214	2.56612	3.31367	0.52443	1.64264	2.67781	3.03812	0.50329	1.74822	1.80921	1.84543
P1136413	2.11773	1.98283	2.63412	1.89609	1.56436	1.73038	2.36044	2.71769	2.47119	2.34813	1.47923	2.36918	3.1255	1.5304	2.07272	2.57444	2.57281	2.20004	2.87318	1.54335	2.23823	2.29307	1.74434	2.40719	2.19725	2.10247	2.38725	2.43975	1.76076	2.25949	2.55315	2.17925	1.47142	1.54864	1.62825	1.93148	1.69596	1.79612	2.54088	2.40026	2.58612	2.08376	2.36478	2.38446	1.79974	2.03984	2.17453	2.06571	1.75406
P114	1.7227	2.21703	2.44709	2.26689	2.13592	0.45453	0.3937	1.53632	0.54016	3.2774	0.46874	0.63519	3.40965	0.5141	1.56475	2.82601	1.66564	2.12953	0.32955	1.37777	0.25408	3.73444	0.25485	3.04288	1.84133	0.49923	0.36284	0.51047	1.5626	1.98802	0.25014	3.48441	0.28923	2.85454	0.48138	2.68586	1.48294	1.592	0.99883	3.12085	0.38498	2.76783	3.19117	0.85499	0.43795	2.71428	2.99668	0.51556	2.77089
P115	2.89646	0.8277	0.43155	0.57556	1.2219	0.81839	0.39554	0.55352	3.64605	0.78595	0.45133	0.62378	3.52559	0.55648	0.42193	3.47419	0.34652	0.49042	0.6293	0.44092	0.32261	1.22331	0.32901	0.37225	0.3347	0.44512	1.49288	2.28566	0.84052	1.8082	3.54138	0.47436	0.32674	1.94847	0.70565	0.74479	0.37573	2.78218	2.34699	2.46738	1.46267	2.27196	3.55423	0.49608	0.27449	2.69809	1.63583	1.72238	0.25187
P118	2.24266	2.0201	2.47311	1.62375	1.77064	2.03324	2.22425	2.61339	2.37066	2.25032	1.47664	2.31007	2.89504	1.59898	2.06168	2.46904	2.36557	2.14002	2.83793	1.55397	2.11937	2.06048	1.8285	2.48208	2.33577	2.25102	2.32372	2.18	1.80921	2.28486	2.3838	2.31263	1.50784	1.5341	1.61051	1.92025	1.63906	1.94094	2.32982	2.62493	2.60542	1.93488	2.283	2.37153	1.81192	2.14395	2.07433	1.97337	1.61257
P1356	3.1966	0.6831	3.44113	0.55244	0.60226	2.85701	3.38379	0.68317	3.31905	0.77845	2.93607	0.50363	3.50877	0.65195	3.33822	0.46448	3.28442	0.54822	3.49689	0.70821	3.47816	0.75235	2.80398	1.01621	3.19047	0.69475	3.41591	0.56121	2.846	0.52035	3.3594	0.54736	3.62315	0.58352	2.56465	0.56607	2.99418	0.41981	3.44257	0.85803	3.19082	0.48437	3.32952	0.70413	2.9746	0.53948	3.29047	0.70117	2.76699
P1510	1.77474	1.50838	2.2355	1.68803	0.91376	2.7717	3.33808	0.49963	3.42346	0.70731	1.18544	2.22798	3.09262	1.31332	3.08734	1.26744	3.26114	0.55613	3.08372	1.02694	2.02914	2.2219	1.88199	2.23745	2.38931	1.699	3.23926	0.6753	3.1706	0.54899	3.76136	0.54283	3.41323	0.5419	1.64857	2.12721	2.94294	0.4863	3.385	0.77873	2.29017	2.06033	3.61706	0.58727	1.51696	2.06562	2.89215	0.62961	1.51747
P1518	3.20731	0.78038	3.26669	0.55033	0.71309	2.77685	3.46338	0.59441	3.35666	0.76275	2.86424	0.56077	3.60719	0.62552	3.57565	0.50642	3.21924	0.58248	3.31183	0.61043	3.31291	0.68508	3.16178	0.46805	3.27057	0.69554	3.41798	0.52088	2.91663	0.53011	3.67092	0.52352	3.06409	0.63488	2.26172	0.79651	3.03388	0.41234	3.49204	0.71529	3.18932	0.60691	3.2879	0.55096	2.9047	0.60999	3.28782	0.86234	2.80474
P1520	3.11899	0.70736	3.27725	0.54112	0.5036	2.71223	3.35836	0.53317	3.45411	0.71717	2.53098	0.47705	3.4393	0.55103	2.69444	1.4859	3.30644	0.51631	3.24702	0.57383	3.31767	0.83894	3.34488	0.54051	3.31205	0.71144	3.49136	0.56819	2.90621	0.48781	3.7321	0.57397	3.35371	0.54603	2.23612	0.93613	3.124	0.45011	3.12619	0.78918	3.24292	0.54521	3.30187	0.57007	2.83517	0.52407	2.62021	1.07286	2.71235
P153	1.89713	2.17909	1.99092	2.09379	1.82569	1.73372	1.70643	2.78943	0.61151	0.53477	1.08532	2.7951	2.77616	1.65081	1.81942	2.59973	1.95863	2.24165	2.68586	1.64274	1.75065	2.47345	1.52143	2.58563	1.9229	2.46884	2.01761	2.52126	1.46546	2.51366	1.99001	2.50342	1.07275	1.83876	1.45596	2.18054	1.28318	2.3193	1.83791	2.65021	2.23209	2.25101	1.94717	2.49704	1.40432	2.38468	1.80895	2.11737	1.36755
P154	2.30946	1.87838	2.40533	1.83555	1.76148	2.11836	2.07851	2.58031	2.39075	2.17413	1.40893	2.35883	2.82422	1.73925	1.98362	2.52788	2.2844	2.11851	3.00793	1.27967	2.28331	2.12764	1.71064	2.38803	2.29269	2.09486	2.40849	2.27718	1.75877	2.24111	2.63474	2.1505	1.47366	1.64294	1.66574	1.92985	1.52663	1.91676	2.32288	2.46619	2.39968	2.03089	2.27885	2.4115	1.72975	2.37987	2.02539	1.85867	1.74792
P155	2.24338	1.99016	2.47081	1.68528	1.46558	1.82375	2.20589	2.39558	2.56076	2.20503	1.28403	2.55908	2.93801	1.57484	2.1169	2.63711	2.37153	1.94692	3.10933	1.37235	2.14533	1.99883	1.69737	2.34501	2.19271	2.24646	2.00369	1.51815	1.85868	1.95319	2.4934	2.06267	1.60959	1.70176	1.77036	1.59295	1.48629	1.87556	2.05324	2.71618	2.62108	1.89516	2.12164	2.18403	1.61669	2.12039	2.04128	2.0269	1.47048
P156	2.00775	2.11692	2.54631	1.48425	1.55324	1.84104	1.92592	2.74171	2.32263	2.35527	1.44634	2.25891	2.93375	1.39207	1.88623	2.47029	2.24852	2.10313	3.02375	1.53463	2.16983	2.47328	1.81294	2.40516	2.20964	2.27037	2.34176	2.01792	1.75134	2.05854	2.54073	2.11527	1.10764	1.62468	1.47004	1.79946	1.42396	1.81783	2.10365	2.50305	2.52051	1.7647	2.08217	2.32499	1.73747	1.99703	2.03538	1.93004	1.31611
P157	2.27055	1.94327	2.37438	1.74314	1.50996	1.95144	2.02075	2.54016	2.52054	2.04062	1.39574	2.72963	3.12047	1.23279	1.92205	2.59456	2.35842	2.04073	2.94733	1.44488	1.97948	1.99368	1.85845	2.55945	2.30703	2.27437	2.23145	2.42826	1.83779	2.39763	2.68231	1.82572	1.45036	1.60399	1.57232	2.15105	1.68045	1.83513	2.08275	2.68498	2.37668	1.84759	2.20113	2.27162	1.52518	2.02771	1.92524	1.85919	1.29285
P171	2.48235	1.82602	2.49586	1.84169	1.64967	1.91717	2.15838	2.83424	2.5787	1.89567	1.27482	2.60962	3.09111	1.62967	2.03823	2.45826	2.60686	1.82062	3.31608	1.25996	2.54115	2.12781	1.91934	2.20817	2.15891	2.0062	2.58168	2.20738	1.94556	2.03012	2.51316	2.23124	1.66983	1.57437	1.81866	2.07699	1.93958	1.76666	2.42801	2.57748	2.66464	1.93047	2.41466	2.26174	1.77414	1.91233	2.19872	1.78664	1.8626
P172	1.93913	1.97667	2.61715	1.58526	1.258	0.79632	2.48089	2.36057	2.46315	2.1832	1.10415	2.79727	2.99167	1.60992	1.94673	2.54983	2.26584	1.99316	3.04991	1.4737	2.3502	2.1374	1.88289	2.41733	2.30482	2.09974	2.26271	2.33152	1.82941	2.10289	2.44845	2.16094	1.60244	1.59012	1.69854	1.99286	1.77664	1.61033	2.30252	2.53917	2.50149	1.77338	2.25829	2.1864	1.57833	1.94573	2.19867	1.86179	1.93482
P179	0.29596	3.16197	0.32872	3.20384	2.35681	0.85324	0.69494	3.55016	0.71625	3.34234	0.28509	3.68891	0.50185	0.58937	0.95622	3.05899	0.28544	3.47689	0.32217	2.11816	0.23844	3.58544	0.59131	3.19369	0.3641	3.5396	0.7166	3.31076	0.29423	2.91577	0.34633	3.45645	0.29509	2.88435	0.33029	3.19382	0.58857	2.88759	0.55794	3.04862	0.29102	3.24819	0.43327	3.19144	0.30214	2.97129	0.72952	2.78326	0.3583
P199	2.18904	1.92819	2.54081	1.67318	1.68275	1.87921	2.17926	2.63542	2.59864	2.09438	1.32134	2.35792	3.13107	1.54613	2.09265	2.63146	2.48933	2.01311	2.99679	1.34052	2.20992	2.34001	1.85892	2.47055	2.21735	2.19446	2.34905	2.19801	1.68276	2.22978	2.48086	1.98802	1.63862	1.61848	1.77531	1.90074	1.67968	1.7834	2.34623	2.48582	2.56032	1.92498	2.35345	2.40923	1.68219	1.77791	2.04383	1.7339	1.86282
P200	2.07369	1.86842	2.43642	1.6024	1.67066	1.80768	2.07253	2.65345	2.31808	2.21193	1.28917	2.47351	3.01903	1.5542	2.02268	2.46587	2.23671	2.04418	2.89575	1.28383	2.33569	2.23168	1.81575	2.47339	2.20409	2.26913	2.33806	2.29643	1.65452	2.22739	2.60073	2.14195	1.41072	1.6515	1.53096	2.08907	1.68611	1.8659	2.26243	2.44683	2.55823	1.75786	2.15436	2.26703	1.72305	1.93071	1.94616	1.83456	1.74879
P222_1	1.89838	2.10395	2.42144	1.85457	1.52482	1.72993	2.40921	2.5844	2.44358	2.19055	1.31844	2.76409	3.15231	1.52901	2.0199	2.60567	2.35167	2.2581	2.95175	1.46033	2.30883	2.24902	1.847	2.4969	2.14272	2.34228	2.23226	2.40753	1.75064	1.99211	2.63134	2.17891	1.37891	1.45973	1.70485	1.81554	1.59385	1.65366	2.19561	2.63658	2.52751	1.69479	2.32106	2.47704	1.86819	2.06459	2.13068	1.96746	1.70042
P222_3	2.29787	2.0599	2.54445	1.94721	1.54206	1.70737	2.22872	2.71983	2.48274	2.3293	1.51894	2.47606	3.09958	1.47256	1.96401	2.68028	2.32242	2.13604	2.9088	1.54733	2.30083	2.07967	1.8216	2.52339	2.13495	2.2671	2.43976	2.53659	1.6997	2.28278	2.62703	2.27521	1.36753	1.63988	1.58862	2.11669	1.55066	1.67058	2.25743	2.56982	2.67516	1.87783	2.31036	2.41997	1.80624	2.09271	2.04453	2.00566	1.60425
P222_5	2.17897	2.08001	2.60453	1.92183	1.55829	1.71819	2.197	2.71633	2.49902	2.36584	1.44169	2.66175	3.22782	1.63189	1.91987	2.49232	2.55263	2.08467	2.94737	1.59423	2.28922	2.27667	1.86295	2.46516	2.21292	2.33227	2.293	2.42015	1.79961	2.18986	2.51744	2.26592	1.57923	1.61624	1.56922	1.91827	1.57165	1.67862	2.26519	2.67697	2.58315	1.77164	2.28439	2.40811	1.84737	2.06969	2.04669	1.89274	1.54203
P277	2.20387	1.95066	3.30299	0.53087	1.69247	1.85633	2.21541	2.44911	3.81691	0.53544	1.42137	2.48201	3.56303	0.58485	2.01015	2.54769	2.35312	2.1121	2.7942	1.67926	2.26389	2.1997	3.18592	0.44622	3.54961	0.57908	2.40472	2.28366	1.66174	2.18332	2.5658	2.17113	1.46108	1.53294	2.59016	0.45773	1.61029	1.82323	2.22039	2.37684	3.46158	0.46003	2.29376	2.35725	1.68207	1.90787	2.07499	1.90406	1.94311
P290	2.02344	2.00503	2.60086	1.7688	1.6307	1.79311	2.20756	2.60572	2.37605	2.13914	1.43474	2.45986	3.1023	1.50954	1.99731	2.65718	2.2127	2.10281	2.84772	1.61076	2.37823	2.13288	1.74768	2.38483	2.1409	2.14308	2.3369	2.25452	1.71799	2.15604	2.51442	2.21827	1.49187	1.48378	1.54593	1.99896	1.59062	1.6189	2.24481	2.52417	2.54147	1.79112	2.29479	2.34532	1.7062	1.90143	2.13109	1.91253	1.76982
P327	0.36802	3.2768	0.43069	0.51844	0.55787	2.05493	0.44175	0.57914	0.8738	0.974	0.92208	2.77545	0.39591	3.12477	0.52126	3.5226	0.34023	0.45003	3.09297	0.50288	0.34052	0.71193	0.2792	3.22168	0.61915	0.44654	0.67941	3.0617	0.48872	0.91089	3.64189	0.48953	0.32474	2.71655	0.33731	2.79125	0.47778	2.29381	3.38317	1.23573	3.28473	0.46797	4.29951	0.56752	1.23091	2.36344	2.41897	1.207	1.51281
P328	1.72146	1.94769	1.83413	2.43519	1.47595	2.25109	3.10111	0.60454	2.91768	1.74743	2.22571	1.06749	2.78772	1.19657	1.57373	2.67765	2.01774	2.33648	2.97155	0.7522	2.39305	1.75641	2.04627	2.09372	2.29837	1.44112	1.83327	2.20956	1.76106	3.26866	2.50055	1.98941	2.03926	1.13296	0.36798	2.85817	1.41746	2.15425	2.68551	2.31778	2.57693	2.05103	2.06822	2.41968	1.46862	2.28215	2.13868	1.79848	0.96198
P329	1.5889	2.17842	0.37366	3.28054	2.22561	0.99774	2.18566	2.38507	1.43605	2.90529	0.46263	0.69251	2.40831	1.7577	1.74528	2.76724	1.67791	2.35992	3.13514	0.51899	2.00275	2.23448	1.96901	2.07721	0.88067	2.71799	2.72594	1.49736	2.68295	2.28585	2.38085	2.00594	1.93452	1.20221	1.34109	2.09089	1.70412	1.75437	2.35034	2.40816	0.32967	3.06877	2.8112	1.68771	1.42389	2.12067	2.66154	1.04027	1.12111
P330	2.82062	0.70212	0.34469	3.60002	0.29091	0.46086	2.94675	1.01635	0.37054	2.74472	2.10205	0.61897	0.43048	0.5847	3.52736	0.7619	0.3947	0.53698	2.20333	0.60175	0.2943	3.23017	0.33117	3.05993	0.36835	0.46658	2.9069	0.47727	2.68641	0.77051	0.38615	0.49175	0.42672	2.61871	0.50361	0.66067	0.64109	0.39609	2.18401	2.63704	3.26317	0.48237	3.3503	0.44136	2.67428	0.46881	0.43842	2.62644	2.63092
P331	2.34582	1.273	0.38535	3.71585	0.30689	0.41736	3.20354	0.72307	2.39748	1.98514	1.85636	0.63849	0.56977	0.65731	2.21304	2.05158	0.2988	3.42517	2.6178	0.89424	0.47439	3.05147	1.76636	2.21042	2.44845	0.61853	2.87428	1.0223	0.86369	2.21502	2.56673	1.71085	2.867	0.71744	1.15089	1.96577	0.48546	2.64446	2.05523	2.77883	2.95073	0.7872	1.51981	2.58716	2.01973	1.84144	1.91162	1.94878	0.56662
P332	1.61139	2.2867	0.34142	3.33918	1.77145	1.68225	1.95876	2.71355	1.70518	2.75064	1.4045	1.91951	2.38672	1.95623	1.58788	2.71707	1.41252	2.72446	3.0158	0.66854	1.99136	2.17082	0.3447	2.97101	1.71396	2.02143	2.12866	2.16523	1.61725	2.14564	1.96419	2.33517	0.94955	2.1105	1.61783	1.9858	1.38636	1.94427	2.41638	2.62175	0.85653	2.9762	2.18022	2.25047	1.9151	1.83217	2.10269	1.97141	1.35312
P333	2.9205	0.71371	2.43917	1.98171	1.87201	1.59311	2.2269	2.4132	1.78683	2.6798	1.77536	0.81742	2.76869	1.35063	2.54248	1.84983	2.51197	1.89856	3.09135	0.77131	2.02641	2.14388	1.19785	2.53109	2.22258	1.72197	1.01864	2.91152	1.63397	1.88799	2.62664	1.78409	0.75826	1.91972	2.07161	1.34541	1.60024	1.71342	1.9993	2.67856	2.37613	2.10893	2.34185	2.32977	1.68115	2.06367	2.16038	1.41053	1.61496
P334	0.65734	0.74338	0.3205	3.52753	0.35013	0.40445	0.45613	0.6644	0.38713	0.5715	0.45285	0.62672	0.44656	0.58804	2.81382	0.49786	0.38416	0.54503	0.36356	0.49673	0.3608	0.8625	0.31517	0.40504	0.27778	2.71838	0.35496	0.52465	0.33545	0.67031	0.38923	0.48298	0.32894	2.35555	0.69421	0.68804	0.66778	0.39283	3.37676	0.54572	0.66583	0.73804	0.92908	0.44784	0.29174	2.88871	0.26526	2.78111	0.34595
P35	1.14271	1.49448	0.5062	2.01565	0.33147	0.43705	3.62383	0.59391	0.39687	0.6263	0.43729	0.57801	0.53156	0.54419	3.65533	0.49666	0.33232	0.45017	0.34982	0.54027	0.33538	1.46182	0.36653	0.46872	0.3245	0.45347	0.32746	0.46632	0.28512	0.44725	0.35968	0.48301	0.3021	2.61685	0.7869	0.79067	0.79132	0.40384	0.62275	3.21728	0.8308	0.71	0.33412	3.21185	0.39532	0.41078	0.2992	0.8202	0.32471
P3542	1.54793	2.19259	2.33355	1.77298	1.37228	1.80173	1.88853	2.82941	2.33137	2.28368	1.40171	2.31222	3.19661	1.61239	1.81963	2.7015	2.07597	2.16988	2.95811	1.3238	2.06567	2.21643	1.86829	2.48182	2.16515	2.16242	2.41391	2.23548	1.75185	2.07083	2.62219	2.10862	1.68568	1.22998	1.48436	1.72205	1.39586	1.89371	1.99567	2.50275	2.76097	1.53618	2.13898	2.23041	1.79229	1.76167	2.00271	1.96944	1.83513
P3543	2.16551	1.94642	2.53066	1.72377	1.53343	1.81434	2.27084	2.5258	2.51753	2.18264	1.49425	2.54213	0.82942	0.77631	2.05265	2.55492	2.47197	2.22411	2.90907	1.82298	2.2637	2.37806	1.85242	2.6552	2.15964	2.37555	2.46466	2.44976	1.80272	2.18686	2.63797	2.37768	1.62542	1.6131	1.49902	1.87989	1.62215	1.85874	2.3405	2.60616	2.64697	1.91783	2.38887	2.43543	1.87683	2.11976	2.14633	1.99978	1.85449
P3548	1.84875	2.01602	2.73693	1.66062	1.44841	1.61888	2.05586	2.68137	2.63958	2.00343	1.23798	2.43526	3.13152	1.50569	1.7491	2.57186	2.50901	1.89624	3.02493	1.43465	2.19312	2.2572	1.78634	2.41296	2.23537	2.22563	2.40314	2.37937	1.75732	2.04739	2.43668	2.14991	1.16326	1.83165	1.33166	1.96781	1.44437	1.62647	2.17841	2.43012	2.55443	1.94376	2.30882	2.38426	1.62838	2.10628	1.97869	1.93219	1.66272
P3549	2.11036	1.93786	2.63488	1.83493	1.57729	1.79886	2.34169	2.4983	2.28355	2.45279	1.38888	2.51384	3.07312	1.63188	2.02652	2.64944	2.44896	2.0836	2.88782	1.72722	2.25391	2.28204	1.8095	2.55984	2.27536	2.30282	2.40824	2.437	1.7417	2.18751	2.63944	2.30347	1.56573	1.63326	1.46914	1.9558	1.5406	1.75819	2.16391	2.54505	2.50125	1.80254	2.28913	2.31551	1.80226	2.14878	2.12393	2.02916	1.63739
P355	1.82246	1.97011	3.05507	1.15651	1.43594	1.63782	1.75723	2.99307	2.73366	1.71734	1.12695	2.63137	2.5592	2.05086	1.55519	2.80542	2.43369	1.70878	3.05365	1.06254	2.21782	2.22266	1.52105	2.6816	2.26277	2.11936	1.81408	2.69057	1.60218	2.06007	2.21436	2.49337	0.81757	2.13287	1.75194	1.49873	1.27336	1.71553	2.13424	2.46141	2.55548	1.77552	1.95079	2.57217	2.18167	1.52404	1.90542	1.93011	1.48889
P415	2.10173	1.95618	2.32966	1.8184	1.61768	1.85703	1.96637	2.64256	2.48793	2.3775	1.40631	2.38536	3.11252	1.57893	2.03346	2.55299	2.36264	2.15331	2.92819	1.70464	2.23002	2.18315	1.81831	2.50345	2.21478	2.24465	2.2962	2.40676	1.68139	2.26985	2.57252	2.13242	1.50218	1.67198	1.58512	1.89158	1.64932	1.88526	2.29273	2.46575	2.7138	1.95212	2.19695	2.26467	1.69562	2.09913	2.10105	1.86084	1.70592
P418	3.36687	0.59219	3.36225	0.50777	0.34581	2.76165	3.58301	0.57398	3.63583	0.60476	3.02314	0.5653	3.7985	0.63048	3.60143	0.59191	3.56197	0.52708	3.39855	0.66249	3.42612	0.58424	3.1484	0.52787	3.72299	0.58902	3.53869	0.52957	2.85558	0.48522	3.74225	0.57531	3.4743	0.53454	2.62746	0.47717	3.23302	0.4621	3.3807	0.51425	3.27707	0.49493	3.24032	0.53658	3.00273	0.46212	3.20696	0.60206	2.49744
P470	0.66931	0.92456	0.43967	0.54644	0.28203	0.3809	0.42122	0.65196	0.44527	0.58319	0.44419	0.65139	0.44759	0.61686	3.5052	0.50651	0.39105	0.53009	0.37611	0.50658	0.28206	2.72332	0.28537	3.03449	2.88818	0.48765	0.33831	0.54292	0.31447	0.6067	0.39047	0.47971	0.34162	2.34101	0.68916	0.71097	0.68382	0.38309	2.42353	2.00899	2.97367	0.50121	0.93222	0.44804	0.38533	0.44442	0.26154	2.70523	0.33094
P477	2.04098	2.06141	2.48495	1.67538	1.46213	1.62351	2.13298	2.58291	2.4951	2.24322	1.4099	2.51503	3.27938	1.41561	1.78739	2.65923	2.26263	2.00863	2.82368	1.35999	2.1711	2.31673	1.6794	2.54686	2.07617	2.38728	2.23458	2.4517	1.69348	1.95307	2.48923	2.20899	1.52593	1.51829	1.50815	1.82443	1.54	1.81333	2.05031	2.53674	2.56074	1.87648	2.31383	2.26573	1.71667	2.11167	1.96465	2.11714	1.77978
P479	2.12036	1.9655	2.48128	1.88157	1.51742	1.77644	2.32672	2.76014	2.49223	2.17083	1.41579	2.63035	3.24245	1.54247	1.87076	2.53692	2.25702	2.19653	2.69477	1.87342	2.23104	2.29872	1.86798	2.59007	2.1459	2.46216	2.40019	2.40684	1.70409	2.28676	2.42909	2.29688	1.43155	1.54566	1.58486	1.87385	1.56599	1.71354	2.34199	2.56633	2.52836	1.91601	2.10375	2.36366	1.75739	2.09092	1.96576	1.8827	1.72151
P480	2.14443	2.04551	2.68397	1.62052	1.57634	1.84721	2.1216	2.7646	2.55218	2.18655	1.39583	2.68222	3.22679	1.47118	2.03357	2.53615	2.42413	2.1865	2.96298	1.5882	2.24004	2.27463	1.81746	2.56789	2.21136	2.29084	2.42113	2.33098	1.74197	2.06745	1.28317	2.90284	1.30167	1.74706	1.50863	1.94196	1.65267	1.76098	2.25607	2.56205	2.57518	1.84752	2.2371	2.3561	1.75507	2.22997	2.03186	1.99	1.795
P481	2.1669	1.9368	2.58479	1.9149	1.55178	1.65514	2.25056	2.76204	2.54536	2.14618	1.42377	2.60913	3.25897	1.57896	2.0737	2.60138	2.32181	2.12691	2.89823	1.76483	2.25316	2.28213	1.81549	2.46103	2.21592	2.36525	2.43347	2.52701	1.73164	2.18208	2.49616	2.18448	1.47383	1.64829	1.56467	1.90317	1.6556	1.62652	2.1611	2.61182	2.58681	1.82774	2.18577	2.20579	1.67855	1.9706	2.07018	1.87378	1.71192
P482	2.02547	2.00465	2.59937	1.93524	1.40989	1.68217	2.5611	3.00945	2.62058	2.09831	1.22045	2.78726	3.26663	1.42489	1.94558	2.53233	2.51277	2.01844	2.92667	1.66141	2.22717	2.2448	1.80407	2.65484	2.27728	2.29941	2.32596	2.50318	1.74973	2.1536	2.53682	2.16591	1.56955	1.57548	1.49434	1.74056	1.71981	1.5568	2.21335	2.67233	2.64627	1.87389	2.21688	2.33943	1.70026	2.04197	2.02248	1.90469	1.49751
P490	2.14791	2.14917	2.81077	1.71491	1.50006	1.58188	2.10583	2.83776	2.36092	2.20325	1.44027	2.5233	3.19149	1.41268	2.02096	2.67753	2.34003	2.14173	3.0114	1.7289	2.26492	2.37721	1.81302	2.53378	2.25735	2.20427	2.40549	2.37241	1.78527	1.91926	2.53461	2.21424	1.57344	1.59137	1.5528	1.80589	1.37657	1.86192	2.21266	2.57977	2.55336	1.96636	2.3311	2.46613	1.78437	2.18084	2.09355	1.94524	1.61209
P491	3.43055	0.64218	3.67142	0.5757	0.38679	2.62746	3.70916	0.71637	3.54322	0.83156	3.22977	0.8131	4.04679	0.65095	3.92278	0.53301	3.87282	0.5259	3.67738	0.7295	3.88249	0.78925	3.34656	1.19438	3.73698	0.64447	3.88789	0.54241	3.2327	0.5271	3.90144	0.51515	3.82424	0.55307	3.05998	0.4969	3.22648	0.44507	3.58542	0.67445	3.44897	0.47734	3.55588	0.684	3.3759	0.52864	3.38087	0.7294	2.82461
P492	2.08269	2.12296	2.61974	1.83609	1.68106	1.67643	2.22012	2.73878	2.41922	2.25299	1.58461	2.34511	3.16576	1.59224	2.00251	2.67909	2.59947	2.04583	3.15118	1.55453	2.32344	2.30007	1.99963	2.55889	2.17737	2.14401	2.35916	2.25554	1.89666	2.10823	2.48929	2.1011	1.26834	1.57278	1.83873	2.01026	1.67789	1.65461	2.44519	2.6056	2.61542	1.85492	2.31001	2.37706	1.8368	2.14053	2.17475	1.98787	1.88266
P515	1.4381	2.46664	2.65942	1.53188	1.58794	1.75931	2.16552	2.50997	2.15678	2.38061	1.1102	2.65633	3.44561	1.13288	1.70416	2.79687	2.2825	2.06046	3.14826	1.10171	2.52437	2.02763	1.79571	2.4735	1.52885	2.50112	2.21245	2.42878	1.83701	2.14466	2.2068	2.29744	1.73402	1.36556	1.21665	2.26733	1.71697	1.79188	2.46407	2.50524	2.61019	1.83194	2.33943	2.36173	1.63653	2.1306	1.9896	1.94313	1.67021
P516	2.06187	2.01849	2.58301	1.83657	1.58707	1.5214	2.06281	2.73993	2.258	2.31228	1.51665	2.0863	3.09155	1.51001	1.77841	2.77768	2.16549	2.33341	2.83411	1.68912	2.19463	2.40108	1.75406	2.45466	2.10588	2.12835	2.50878	2.31402	1.59784	2.17326	2.22389	2.4018	1.74514	1.2201	1.58732	1.94939	1.63734	1.65469	2.35684	2.56921	2.42856	1.95472	2.27016	2.5301	1.69483	2.11662	2.03255	1.8771	1.7224
P53	2.6445	1.56149	2.9402	1.37895	1.15961	1.8805	2.96337	1.89841	2.35997	2.2235	1.42054	2.61315	3.52969	0.97806	2.11573	2.42717	2.70715	1.73691	3.21898	1.00144	2.52639	1.83166	2.14489	2.25716	2.32421	2.01878	2.8514	1.88465	1.9627	1.78914	2.74286	1.93983	1.68483	1.41699	1.50147	1.79188	1.71158	1.45492	2.29896	2.46627	2.88126	1.47155	2.56428	1.99855	2.22427	1.54911	2.12899	1.64482	1.77972
P530	0.30415	3.09902	0.37773	2.97898	2.63544	0.60837	0.7578	3.31736	0.6217	3.24478	0.30698	3.50956	0.77442	3.47149	0.31946	3.21619	0.37411	3.49221	0.35687	3.25389	0.28396	3.53313	0.33064	3.28967	0.45719	3.37546	0.69598	3.26223	0.2357	2.8056	0.43611	3.49643	0.30718	3.22506	0.35305	3.21906	0.43486	2.91417	0.31137	3.00369	0.33886	3.39431	0.37975	3.13437	0.30948	2.94393	0.48356	3.07405	0.27376
P535	2.09342	2.04934	2.56403	1.75456	1.55068	1.71729	2.30739	2.5942	2.3248	2.23516	1.45465	2.31365	3.18633	1.3932	2.06609	2.59434	2.47394	2.27309	2.93596	1.62391	2.29381	2.31579	1.89376	2.47539	2.18295	2.26759	2.22898	2.43092	1.69043	2.16705	2.61416	2.19728	1.65131	1.43875	1.68518	2.02028	1.42587	1.8482	2.34795	2.52032	2.47018	1.93059	2.11198	2.35012	1.81314	2.00032	2.05945	1.89545	1.94358
P542	0.58739	0.72436	0.33778	3.5915	0.28881	0.39728	0.44763	0.72999	0.42113	0.57049	0.46453	0.63075	0.43955	0.57223	2.01732	0.51614	0.38377	0.47107	0.37194	0.50399	0.37291	0.74089	0.32703	0.36227	0.35148	0.47718	0.36481	0.53934	2.60131	0.47711	0.29047	3.25856	0.37356	1.97809	0.52535	2.75501	2.07574	0.36982	2.8425	0.76888	0.70424	0.75315	0.94264	0.42961	0.38879	0.42505	0.25571	2.88735	0.29645
P544	0.6633	0.90385	0.48451	0.64186	0.30911	0.40491	0.45978	0.61296	0.49423	0.60558	0.4371	0.62041	0.46088	0.63805	2.2353	0.48421	0.36521	0.51473	0.35303	0.54596	0.36215	0.83304	0.32833	0.39157	0.36185	0.51287	0.35485	0.52368	0.29557	0.5813	0.40824	0.50718	0.33171	2.19568	0.69084	0.68324	0.67371	0.38387	2.49566	0.89599	0.68232	0.72448	0.96878	0.43573	0.3609	0.40094	0.3069	0.41761	0.33775
P588	1.83197	2.0983	2.70905	1.8747	1.57869	1.57791	2.26909	2.51474	2.52139	2.10502	1.53224	2.43522	3.03514	1.55319	1.97229	2.62997	2.38072	2.13124	2.91056	1.45324	2.37132	2.06263	1.83053	2.53873	2.27445	2.26754	2.42757	2.14711	1.87457	2.05473	2.34353	2.37795	1.41098	1.58079	1.28498	1.77627	1.63054	1.71808	2.39125	2.48152	2.67192	1.8995	2.11303	2.4521	1.70752	2.30181	2.10294	2.04637	1.77226
P619	2.05859	2.00625	2.48891	1.56854	1.66339	1.82725	2.10337	2.66393	2.38874	2.12938	1.37037	2.53518	3.08742	1.54134	2.02632	2.6146	2.30152	1.99929	2.70411	1.68718	2.16957	2.20706	1.83427	2.60596	2.28095	2.22643	2.35669	2.26405	1.54896	2.13442	2.47889	2.2108	1.45126	1.65965	1.57951	2.01874	1.61049	1.72085	2.04589	2.55965	2.65689	1.83808	2.14864	2.27976	1.64256	1.8869	2.18106	2.09508	1.6556
P625__635	2.05021	2.02265	2.59958	2.01522	1.4764	1.68931	2.20869	2.78562	2.45018	2.28286	1.53186	2.32433	3.18653	1.52286	1.96217	2.64158	2.34633	2.16757	2.70808	1.83299	2.29974	2.21971	1.76196	2.5314	2.38688	2.24061	2.47348	2.54719	1.74021	2.08554	2.52599	2.2075	1.35433	1.53193	1.5709	1.88622	1.58374	1.82483	2.22371	2.60735	2.51232	2.01516	2.18127	2.32767	1.75462	2.10143	2.1401	2.02869	1.75775
P640	1.88857	2.20608	2.34119	2.03324	1.78103	1.60414	1.79522	2.70742	1.90578	2.66788	1.16318	2.55965	2.93366	1.84878	1.50197	2.77517	2.03532	2.39121	1.99655	1.84569	1.8286	2.4631	1.55982	2.6049	1.94413	2.45143	2.02616	2.7205	1.44168	2.20029	2.15509	2.48463	0.76003	0.68596	1.19346	2.23562	1.26305	2.08745	1.87545	2.82565	2.34188	2.20921	1.89316	2.58864	1.29239	2.25154	1.67778	2.21857	1.2717
P646	2.23316	2.15921	2.71829	1.78956	1.71536	1.75654	2.38531	2.59062	2.52274	2.17358	1.51282	2.4767	3.08398	1.57753	2.3054	2.62209	2.62364	2.0674	3.35435	1.6807	2.54328	2.20942	2.17724	2.34321	2.41192	2.20151	2.49832	2.34409	1.89483	2.19028	2.72873	2.09268	1.60158	1.68184	1.94606	2.1423	1.98222	1.91355	2.42072	2.45456	2.55457	1.90132	2.33676	2.25592	1.92255	1.92862	2.23597	2.11488	1.89607
P649	1.829	2.26104	2.31249	1.96357	1.90952	1.64557	1.92092	2.82057	2.15244	2.37657	1.12699	2.84508	2.85337	1.94539	1.79834	2.63746	2.02612	2.35106	2.65173	2.2315	2.06742	2.80767	1.64034	2.66951	1.8966	2.46938	2.08842	2.73014	1.6009	2.31159	2.25466	2.58365	1.25094	2.03027	1.52775	2.18878	1.41014	2.22581	2.19436	2.64459	2.47792	2.36766	2.1156	2.38231	1.55964	2.2638	2.0252	2.22481	1.73488
P65	2.17992	1.82458	2.36674	1.92691	1.44078	1.5484	2.12429	2.84992	2.47753	2.14562	1.46238	2.31437	3.30423	1.50275	1.71031	2.69147	2.30391	2.21576	3.04897	1.41469	2.33907	2.08764	1.72991	2.56401	2.253	2.10416	2.26054	2.42007	1.74955	2.15386	2.52149	2.29711	1.53781	1.48468	1.53662	1.9689	1.4956	1.75717	2.13302	2.59266	2.51203	1.97206	2.05713	2.42055	1.77859	2.05727	1.79838	2.00583	1.72636
P656	2.07514	2.01364	2.48314	1.77745	1.65735	1.84905	2.30044	2.56755	2.32233	2.40916	1.54711	2.31518	3.17706	1.70786	2.11597	2.67396	2.47543	2.13996	2.88259	1.87852	2.4269	2.37153	1.87247	2.55523	2.42766	2.37904	2.49787	2.42086	1.77831	2.27536	2.62007	2.2942	1.56377	1.64727	1.68745	1.98092	1.75105	1.79704	2.37633	2.47629	2.64148	1.92427	2.34264	2.36953	1.73919	1.99041	2.19607	1.94886	1.87942
P66	2.22656	1.83868	2.30419	2.193	1.39818	1.70175	1.99237	2.75861	2.66999	1.93266	1.71501	2.06245	2.96559	1.79237	2.12946	2.41667	2.32342	2.18528	2.9518	1.28075	2.04466	2.35047	1.86785	2.47522	2.24436	2.17351	2.43014	2.44298	1.69092	2.11989	2.28669	2.36271	1.49308	1.51627	1.54712	1.82733	1.68423	1.60282	2.15433	2.65317	2.57266	1.7604	1.90451	2.56723	1.72176	2.01558	1.80394	2.09976	1.43718
P666	1.85423	1.944	2.06867	2.33599	1.82241	1.60127	1.61075	3.12755	1.76979	2.70779	1.08523	2.7671	2.85538	1.75327	1.75801	2.79512	1.96582	2.50878	2.99025	1.52046	2.01519	2.43871	1.69514	2.62586	1.89861	2.53293	1.86606	2.63004	1.52936	2.13979	2.08839	2.65226	0.9558	2.10467	1.13	2.35855	1.25577	2.2436	2.06082	2.71819	2.24201	2.14825	1.8673	2.29064	1.29206	2.28367	1.88905	2.02217	1.59732
P67	3.0902	1.03826	3.74191	0.5856	0.35992	2.76012	3.99616	0.64689	3.66331	0.76469	3.00633	0.81443	3.97103	0.62175	3.70126	0.53018	3.5965	0.76042	3.50936	0.66044	3.567	0.69943	2.74198	1.32595	3.45947	0.75043	3.69003	0.69453	3.06443	0.58629	3.88042	0.58646	3.57618	0.56312	2.46946	0.59788	2.919	0.43118	3.39878	0.67679	3.55897	0.48448	3.46151	0.48823	3.41732	0.46986	3.16077	0.68402	2.94292
P670	2.08893	1.96082	0.32006	3.12012	1.64877	1.51999	1.10103	3.30631	1.78567	2.67037	1.22228	2.38962	2.48855	2.20425	1.47933	2.81968	1.68775	2.43326	2.76816	1.49407	1.64103	2.69054	1.60865	2.62786	2.09576	2.19933	1.93097	2.62734	0.73811	2.5197	2.37335	2.19035	0.83518	2.24844	0.98225	2.19208	1.04633	2.22007	1.83325	2.76907	2.47769	2.0036	1.79053	2.5594	1.63941	1.9482	1.39355	2.36795	1.66001
P673	2.1444	2.01763	2.53727	1.86778	1.56636	1.69634	2.46502	2.46606	2.38951	2.20243	1.35715	2.4911	3.17341	1.56652	1.92253	2.59142	2.35867	2.05055	2.8779	1.60998	2.27666	2.20806	1.75101	2.42436	2.1615	2.25073	2.5221	2.21734	1.67147	2.08116	2.44122	2.20215	1.60359	1.49975	1.6502	1.97384	1.78851	1.66484	2.17677	2.49414	2.52488	1.85151	2.24824	2.2287	1.82022	1.95274	1.98855	1.92133	1.79298
P68	2.35859	1.76612	2.13962	2.33593	1.6735	1.46011	1.9103	2.95793	3.2845	1.36171	1.87179	1.70015	3.05337	1.65945	1.94063	2.51729	2.42363	2.12975	3.26564	0.9377	2.12646	2.43238	1.68592	2.61479	2.23995	2.06439	2.51613	1.98195	1.77906	2.01769	2.55191	2.2244	1.58391	1.60668	1.3943	1.70637	1.66365	1.52228	2.23892	2.58851	2.71483	1.32541	2.30503	2.40732	1.8176	2.04674	1.70548	2.07814	1.06501
P689	2.19786	1.96295	2.40493	1.75735	1.58547	1.72073	2.24562	2.69136	2.39925	2.22883	1.45133	2.40277	3.26267	1.55812	2.00421	2.55415	2.28299	2.14635	2.74198	1.71081	2.20591	2.27502	1.85753	2.50128	2.31197	2.33164	2.41865	2.34613	1.65903	2.08622	2.28797	2.24616	1.44182	1.61628	1.54258	1.92011	1.68227	1.78776	2.11775	2.39881	2.44907	1.85394	2.31757	2.37408	1.77095	2.04809	2.06588	1.97837	1.88907
P69	1.9728	1.90738	1.97779	2.10313	2.15969	1.20146	2.46122	2.49506	1.36952	2.786	0.78734	3.11556	0.36909	3.68021	1.82613	2.73136	0.77959	3.24352	3.11882	0.9285	2.33525	1.93031	1.24779	2.67485	0.56298	3.10962	1.08631	3.16832	0.30372	2.90604	2.21701	2.25632	0.61362	2.24899	1.64321	2.10855	1.58227	2.08002	2.13308	2.68451	2.02687	2.24992	1.38948	2.91989	1.73568	2.21518	2.14809	2.00843	1.40231
P690	1.54103	2.14605	2.51667	1.81563	1.37896	1.55051	1.55214	2.97722	2.36197	2.16409	0.80275	2.53197	3.2246	1.28438	1.9729	2.44517	2.14792	2.18017	3.19235	0.88964	2.06134	2.34612	1.61717	2.48495	2.1466	2.11186	2.04962	2.21096	1.69937	1.91496	2.53214	1.55861	1.59842	1.18914	1.35862	1.81975	1.25346	1.86854	1.70377	2.76896	2.52459	1.56886	2.57668	1.80162	1.83428	1.76723	1.66159	2.10688	1.9847
P6966A54	2.24588	1.96472	2.79846	1.81789	1.79879	1.82684	2.11244	2.82188	2.26911	2.43811	1.43483	2.49507	2.94989	1.54221	1.93767	2.64838	2.50445	2.22822	3.06093	1.42446	2.1998	2.21644	1.87352	2.51675	2.28312	2.26689	2.43459	2.27621	1.66297	1.99747	2.44243	2.17494	1.37964	1.69491	1.70006	2.20095	1.77789	1.78621	2.2382	2.56358	2.70336	2.12315	2.39079	2.34788	1.86364	2.09876	2.06917	1.93119	1.87152
P6966AEF	2.34564	1.73275	3.03357	1.51994	1.56203	1.91717	2.12369	2.86226	2.52164	2.31442	1.34521	2.37157	3.08987	1.68581	1.79065	2.84688	2.56167	2.25206	2.88647	1.33641	2.54383	2.18508	1.92238	2.43073	2.18921	2.04	2.44447	2.27321	1.74779	1.95942	2.55946	2.06656	1.27208	1.38902	1.51093	1.908	1.53121	1.86556	2.39348	2.41353	2.77999	1.88685	2.25351	2.2319	1.84781	1.84567	2.18071	1.85162	1.91656
P6966CE2	2.11513	1.89874	2.78789	1.86675	1.78748	1.81376	2.18143	2.6778	2.61535	2.17056	1.43224	2.22187	2.80873	1.85815	1.87479	2.78473	2.23062	2.26673	2.86859	1.26415	2.2677	2.32053	1.97186	2.47084	2.16976	2.09194	2.39239	2.18619	1.66747	2.14803	2.4383	2.12245	1.18941	1.70473	1.49673	2.03553	1.49956	1.85711	2.38763	2.43947	2.46941	2.16341	2.39868	2.26403	1.57041	2.06068	2.06044	1.89379	1.79756
P6966F84	2.21365	1.83115	2.50401	1.86563	1.63402	1.80444	2.04514	2.85208	2.30511	2.10311	1.053	2.5539	3.16054	1.48334	2.054	2.63674	2.55797	1.95208	2.89728	1.41711	2.26549	2.17013	1.94384	2.34346	2.23181	2.09153	2.21612	2.40277	1.76846	2.05144	2.53364	2.11128	1.42946	1.58903	1.55198	1.9991	1.98661	1.45766	2.31295	2.49586	2.60933	1.9087	2.1996	2.4529	1.80221	2.08518	1.96326	2.01869	1.77593
P6968869	2.32955	1.92018	2.72167	1.76398	1.53564	1.79689	2.39943	2.57424	2.57183	2.16491	1.34801	2.55251	3.28699	1.38534	2.01622	2.81304	2.33561	2.24512	2.89898	1.44618	2.25657	2.26495	1.74978	2.4182	2.2461	2.22172	2.46037	2.37787	1.74902	2.11064	2.53735	2.11439	1.40705	1.47703	1.76406	2.01886	1.54307	1.81102	2.28202	2.68021	2.75526	1.94117	2.43482	2.3963	1.83884	2.13959	2.11766	1.84804	1.8463
P6968B53	2.29987	1.79422	2.51599	1.94944	1.61459	1.75567	2.37619	2.52993	2.38728	2.31082	1.27276	2.61672	2.83991	1.74619	1.9582	2.57285	2.21267	2.2465	2.78987	1.43544	2.22943	2.10944	1.77689	2.38379	2.32944	2.16625	2.40801	2.16244	1.68488	2.11581	2.4421	2.22	1.34631	1.41782	1.74362	1.83571	1.45842	1.88665	2.33264	2.60075	2.6465	1.94965	2.23558	2.38252	1.71571	2.21069	2.02108	1.79605	1.71802
P69863BF	2.14486	2.00962	2.68357	1.96946	1.64722	1.78331	2.08332	2.75997	2.52662	2.17253	1.40679	2.56692	3.0886	1.57508	1.87534	2.67884	2.53582	2.31159	2.91221	1.42007	2.17204	2.14091	1.95663	2.50014	2.17526	2.20947	2.40798	2.38166	1.6034	2.14088	2.66398	2.09009	1.22207	1.62857	1.6798	1.96082	1.69658	1.71697	2.32145	2.50347	2.68785	2.02773	2.29097	2.45197	1.89546	2.0268	2.08205	1.95377	1.74951
P698687C	1.91299	2.04129	2.66808	2.00704	1.72539	1.82728	1.95844	2.84913	2.59408	2.08144	1.47462	2.3606	3.0799	1.43752	2.15295	2.67536	2.27246	2.25983	2.93424	1.23312	2.15955	2.29838	1.91947	2.46087	2.25748	2.12509	1.97593	2.69898	1.80643	1.98622	2.66614	2.17994	1.42376	1.40638	1.76381	1.75892	1.67006	1.79117	1.38897	2.89126	2.68215	1.83942	2.37527	2.36946	1.76355	1.99986	2.13417	1.75602	1.66995
P69885C8	2.34444	1.8706	2.78922	1.84179	1.58961	1.70028	2.30828	2.67614	2.31638	2.40172	1.58029	2.36205	3.06632	1.4554	2.04245	2.58543	2.60633	2.07717	2.70555	1.12577	2.17778	2.29689	1.80887	2.5194	2.06416	2.29992	2.4603	2.23419	1.88541	2.07968	2.47978	2.25973	1.31704	1.39299	1.70921	1.97006	1.857	1.508	2.28031	2.69609	2.82933	1.81629	2.36959	2.31704	1.75252	2.23259	2.02032	1.84299	1.77465
P70	1.63139	2.08141	2.67778	1.60861	1.67302	1.85808	2.22137	2.90962	2.58709	2.1015	1.33394	2.48907	3.54286	1.03888	2.01389	2.64647	2.27841	2.2291	3.21615	1.29695	2.26126	2.03011	1.84749	2.56249	2.11647	2.14222	2.52925	2.06631	1.78536	1.9633	2.8692	1.76732	1.49141	1.65722	1.68025	2.1351	1.67715	1.83773	2.29344	2.62265	2.5789	1.86309	2.30113	2.44846	2.01248	1.94729	1.97913	2.11176	1.77616
P7040034	2.28752	1.86643	2.6293	1.80862	1.50969	1.60637	2.04747	2.76946	2.6647	2.12332	1.48133	2.384	3.34798	1.32788	1.88036	2.56002	2.32501	2.11393	3.00054	1.24709	2.15084	2.43185	1.66901	2.3786	2.26338	2.12295	2.31894	2.42157	1.68549	2.04375	2.50383	2.04874	1.22048	1.79307	1.49728	1.98535	1.58734	1.75269	2.25738	2.61378	2.59561	1.84806	2.36786	2.35239	1.80356	2.10636	1.91072	1.97511	1.67147
P70403BA	1.84933	2.2278	2.6736	1.78228	1.6767	1.74344	2.31356	2.71023	2.29401	2.62724	1.2752	2.74792	2.97917	1.52568	1.99968	2.48164	2.37266	2.31583	3.10476	1.14907	2.4014	2.26498	1.76153	2.56707	2.02377	2.2474	2.48577	2.37271	1.29291	2.11344	2.50413	2.2431	1.23555	1.60498	1.52711	1.88435	1.70665	1.77479	2.12723	2.63139	2.53849	2.04382	2.44233	2.3298	1.76837	2.08667	2.15768	1.89635	1.55734
P70405AF	1.99864	2.17711	3.16872	1.53733	1.76631	1.62858	2.3156	2.87443	2.41991	2.6248	1.11824	2.98043	2.7964	1.9559	1.55607	2.90663	2.01704	2.51612	3.04426	1.20052	1.71689	2.75064	1.58779	2.57815	1.76903	2.62423	1.94055	2.82447	1.53035	2.30945	2.05025	2.73506	1.22742	1.74018	1.26816	2.25625	1.25031	2.03513	1.93267	2.70897	2.3909	2.19742	2.03517	2.59628	1.3437	2.39355	1.65363	2.16236	1.33774
P7040837	2.64893	1.71244	2.88416	1.65692	1.87725	1.76044	2.11883	2.27642	2.70109	1.94911	1.74019	2.12956	2.52616	1.47731	2.11606	2.69897	2.60304	2.12859	3.16642	1.07355	2.30027	2.01982	1.97008	2.03137	2.04647	2.12423	2.80015	1.99456	1.03598	2.43071	2.40847	2.03745	1.56146	1.50673	1.98712	2.24559	1.81838	2.06856	2.26439	2.41671	2.76589	1.95066	2.44521	2.38302	1.87637	1.92785	2.19536	1.89539	1.74841
P7040ABE	1.99448	2.06515	2.97858	1.65647	1.81988	2.02298	2.09973	2.50816	2.4019	2.23923	1.86139	1.89569	2.64238	1.71977	2.06811	2.49817	2.39937	1.702	3.03805	1.05127	2.16219	2.06087	1.79115	2.23672	2.10931	2.17959	2.41044	2.2106	2.62561	2.67493	2.49248	2.19807	1.75431	1.60178	1.97493	2.08924	1.78613	1.73476	2.35603	2.57817	2.58416	2.01733	2.33326	2.25692	1.92333	2.03565	2.32045	1.9569	1.66102
P7040DAA	2.00891	2.1717	2.33432	2.28962	2.0204	1.6987	1.71717	2.65861	2.10953	2.50004	1.11285	2.65027	2.57211	1.92287	1.51002	2.84614	2.12745	2.39396	3.07853	1.29772	2.00934	2.35266	1.59466	2.56122	1.75771	2.39573	1.75514	2.86028	1.8807	2.56429	1.90834	2.3474	1.21218	1.9385	1.41671	2.3615	1.24385	2.23536	2.20017	2.51264	2.49859	2.33406	2.1359	2.51101	1.58463	2.32754	1.86526	1.9901	1.52876
P7041038	2.10015	2.05824	2.67468	1.72458	1.56924	1.68659	2.38108	2.53993	2.33283	2.3657	1.23587	2.81317	3.25464	1.33646	1.95698	2.57687	2.34433	2.2445	3.02565	1.21449	2.15958	2.25118	1.85039	2.46797	1.98149	2.2431	2.32748	2.47403	2.07623	2.01353	2.57572	2.29528	1.2779	1.56801	1.55451	1.77863	1.56562	1.62156	2.18451	2.65482	2.42113	1.88467	2.21043	2.47662	1.82526	1.95603	1.95301	1.86146	1.72696
P704103C	2.04753	1.8636	2.4374	1.92118	1.65844	1.84637	2.19413	2.40862	2.45425	2.1557	1.52853	2.24247	2.67859	1.44328	1.68036	2.82272	2.44861	2.10426	3.09039	0.96757	2.16413	2.06967	1.79331	2.40911	2.21628	1.95418	2.43515	2.19285	1.85788	2.14998	2.60782	2.09634	1.51048	1.62305	1.74016	2.01575	1.84844	1.75147	2.30946	2.57353	2.69004	1.98324	2.28046	2.22231	1.87364	1.95759	2.07557	1.79666	1.66972
P7041143	2.06873	2.17222	2.88208	1.53664	1.43129	1.85723	2.05538	2.8914	2.50187	2.28914	1.41119	2.60688	3.21336	1.62012	1.98126	2.737	2.4987	2.10697	3.13177	1.41154	2.30528	2.12622	1.87529	2.58558	2.20614	2.08386	2.34988	2.38457	1.77154	2.27569	2.44569	2.25447	1.3687	1.63704	1.52785	2.07024	1.55244	1.6037	2.29175	2.46788	2.60748	1.93811	2.36624	2.4316	1.80105	2.17876	2.07281	1.83427	1.81979
P70412DA	1.62465	2.11592	2.66829	1.97418	1.95432	1.57446	1.86028	2.85002	2.20905	2.28653	1.23485	2.64689	2.64716	1.88508	1.40345	2.91307	2.22097	2.39969	2.9611	1.26044	1.96547	2.43132	1.62423	2.55077	1.86721	2.35872	1.96511	2.64273	1.68991	2.21011	2.05516	2.44627	1.12143	1.82012	1.30103	2.21501	1.6462	1.87569	2.17554	2.66229	2.53662	2.1355	2.14285	2.43044	1.42479	2.37711	1.79554	2.08469	1.41337
P70419B5	2.13648	1.89704	2.64285	2.03945	1.8782	1.84706	1.45845	2.05739	2.57349	2.28232	1.31595	2.47247	2.61475	1.48941	1.82235	2.64623	2.32133	2.25746	3.02853	1.12856	2.08688	2.31252	2.05165	2.43538	2.19192	2.06211	2.33899	2.20306	1.79513	2.0889	2.41684	2.1396	1.72287	1.34344	1.77296	1.98742	2.00674	1.64237	2.25666	2.60993	2.75864	1.82169	2.32151	2.25971	1.89075	2.04047	2.10237	1.9825	1.75451
P70422D4	0.36641	3.02473	0.40796	3.52989	2.72812	0.75394	1.23405	2.99726	0.69508	3.49851	0.35845	3.47364	0.9002	2.96502	0.31026	3.45224	0.35191	3.42142	1.53788	2.59471	0.40948	3.22699	0.43567	2.88939	0.36502	3.11246	0.60079	3.45517	0.44657	2.52849	0.50151	3.22187	0.35474	3.08406	0.34345	2.96963	0.6695	2.7702	0.39383	3.22256	0.36051	3.35975	0.48642	3.28421	0.34373	3.06235	0.78123	2.73997	0.4137
P7042366	2.2023	2.09021	2.7162	1.87051	1.53616	1.72483	2.28148	2.56571	2.47651	2.30079	1.44928	2.6342	3.25247	1.41566	1.93076	2.72877	2.43762	2.39784	3.05205	1.35101	2.16045	2.38	1.78705	2.35648	2.18586	2.20984	2.62801	2.2292	1.93492	2.11546	2.69193	2.13864	1.37075	1.53094	1.50459	1.87881	1.61104	1.66325	2.15435	2.65626	2.54782	1.92325	2.23576	2.39445	1.82361	2.02467	1.97916	1.89511	1.71626
P7042950	2.11396	2.00836	2.6908	1.93917	1.61782	1.78637	2.35662	2.80122	2.49145	2.34412	1.43888	2.69157	3.1798	1.5829	1.84468	2.92648	2.473	2.18	3.1205	1.25572	2.43191	2.17926	1.75358	2.52879	2.1162	2.33662	2.3973	2.40591	1.70484	2.00868	2.55877	2.18876	1.48305	1.57635	1.7123	1.59749	1.78466	1.64026	2.22794	2.56631	2.66676	1.83489	2.27333	2.38684	1.61945	2.1884	2.18646	1.87677	1.46253
P7043935	2.04312	2.32047	2.91827	1.84812	1.70748	2.14798	2.37872	2.64886	2.43872	2.33167	1.19089	2.60217	3.15686	1.46572	2.28947	2.69643	2.43225	2.47241	3.40147	1.2052	2.5571	2.17243	2.17171	2.50871	2.25195	2.03018	2.1717	2.51542	1.95466	2.22336	2.65984	2.03415	1.28513	1.52954	1.85141	2.38234	2.03588	1.78587	2.43539	2.68379	2.76244	2.0402	2.22271	2.4257	1.91504	2.1351	2.24158	1.99518	1.91393
P7043A36	1.92317	2.07061	2.48687	2.18011	2.14342	1.64842	1.84458	2.78985	1.93557	2.69397	1.13302	2.63969	2.77155	1.66251	1.74504	2.87899	2.17161	2.45599	2.85937	1.25453	1.85705	2.61612	1.70887	2.37981	1.87537	2.31162	1.74417	2.76333	1.66706	2.16494	1.95075	2.62012	1.1945	1.9294	1.51202	2.19582	1.39544	2.02755	2.10081	2.62833	2.39718	2.15579	2.01798	2.50634	1.70871	2.3313	2.01354	2.1863	1.35629
P7262	0.3479	3.43774	0.37765	3.31497	2.77097	0.60158	0.82452	3.46889	0.70367	3.58831	0.31773	3.943	0.75201	3.50137	0.32245	3.5554	0.30712	3.73312	0.27926	3.41926	0.25438	3.75515	0.43191	3.06653	0.38705	3.50597	0.68522	3.49817	0.30835	2.96291	0.36397	3.63314	0.28697	3.38846	0.34386	3.22698	0.50503	2.83288	0.30743	3.26088	0.33638	3.2051	0.41582	3.32124	0.32564	3.25571	0.67002	2.92829	0.32878
P7263	0.33278	3.20666	0.36819	3.48196	2.70831	0.57125	0.78464	3.58695	0.63423	3.39857	0.28988	3.71676	0.55246	3.382	0.32948	3.53243	0.30298	3.48584	0.29609	3.45496	0.26021	3.817	0.39627	3.19282	0.38294	3.43539	0.63392	3.44455	0.29862	3.10171	0.35571	3.61569	0.28999	3.28637	0.3254	3.13805	0.4825	3.0213	0.30091	3.42372	0.33189	3.13326	0.38464	3.31452	0.31897	3.44571	0.6384	2.91083	0.24034
P73	2.3227	1.99253	2.59104	1.70177	1.75528	2.1495	2.15424	2.56943	2.42512	2.235	1.43791	2.35407	2.80984	1.4885	2.14553	2.49519	2.33966	2.11351	2.96389	1.40002	2.19589	2.23168	1.77509	2.38575	2.28927	2.15142	2.40393	2.16462	1.71445	2.22445	2.46143	2.1475	1.64579	1.62309	1.64279	2.05677	1.78816	1.71894	2.39061	2.58165	2.6338	1.97267	2.25162	2.29239	1.87099	2.19901	2.15394	2.02096	1.76834
P77	2.2287	2.006	2.42113	1.83095	1.70916	1.97593	2.20755	2.70086	2.49337	2.09876	1.41058	2.34003	2.94077	1.58822	2.08426	2.5767	2.18816	2.09454	2.88706	1.56608	2.20359	2.08533	1.76401	2.44032	2.2526	2.17035	2.303	2.25031	1.79779	2.17385	2.37259	2.12278	1.48716	1.68308	1.7835	2.03562	1.71355	1.97616	2.15475	2.41014	2.5962	1.96672	2.24949	2.31273	1.76985	2.10854	2.10097	1.97614	1.77663
P96	1.48845	2.31039	0.34315	2.93944	1.53286	1.26949	0.49739	3.55231	0.35438	3.49306	0.4436	0.57781	0.50968	0.55644	0.64122	3.40121	0.36824	0.49882	0.38649	0.61521	2.63535	1.69719	0.3158	3.31016	3.29377	0.47213	0.29161	3.37706	0.26224	2.82513	3.71562	0.48535	0.27859	3.03206	1.82085	0.92319	0.71068	0.43729	1.94246	2.63205	0.34936	2.91547	3.3301	0.47434	0.38441	0.46176	1.62403	1.92966	2.04714
P97	2.53354	1.23674	1.74492	2.35653	1.32327	1.41644	2.00766	2.76934	2.01136	2.4804	1.04494	1.91485	3.34572	1.11822	2.46036	1.7914	1.24867	2.89968	3.12405	0.92704	2.73471	1.49284	1.77047	2.28868	1.98729	2.21904	2.32757	1.99068	1.17229	2.43505	2.0168	2.42357	0.92071	1.56701	0.92492	2.85088	1.54514	1.60844	2.37436	2.63691	3.36419	0.53553	1.71236	2.84901	2.27964	1.33133	2.01556	1.69894	1.83808
P98	3.15117	0.75615	0.97991	2.55262	1.76268	1.10521	0.402	0.53881	1.55687	2.54148	0.42063	0.57745	3.52634	0.55296	0.70591	3.46459	0.72586	3.26592	3.04159	0.87438	0.25661	3.23052	2.07436	1.7674	1.47412	2.29125	2.38635	1.63553	2.16246	0.79488	2.88261	1.21031	0.6781	1.95669	0.99286	2.05251	0.31858	2.80158	0.43604	3.32137	2.26689	1.82911	2.99906	0.48865	3.09272	0.47988	0.82084	2.27786	1.93741
P99	2.22654	1.67324	3.11927	1.19206	1.5212	1.35956	0.59607	3.83191	3.64489	0.54012	0.29523	3.45226	0.35129	3.41785	2.20693	2.26737	0.62049	3.21395	3.34214	0.57633	1.52711	2.77406	1.11109	2.70031	1.48566	2.22498	3.09008	0.8637	0.35685	2.68226	2.25153	1.97499	0.40213	2.58068	0.79216	0.83061	1.22492	1.74891	1.60505	2.79039	2.2908	1.54958	1.81681	2.30665	1.53895	2.18388	2.06087	1.50396	1.12205
PF8981F	2.16986	1.98141	2.73589	1.90997	1.76906	1.94473	2.26064	2.66141	2.50333	2.33521	1.43762	2.33558	2.85892	1.56037	2.02451	2.64949	2.49712	2.05714	3.0677	1.3519	2.18575	2.32716	1.94265	2.31317	2.09344	1.98435	2.27066	2.47494	1.80483	2.1	2.4367	2.1748	1.78509	1.62739	1.73379	2.10375	1.78297	1.81025	2.36984	2.55875	2.71593	1.98099	2.36562	2.39505	1.99419	1.98459	2.10528	1.87388	1.71657
PF8C3E9	2.18883	1.98788	2.93083	1.80882	1.81096	1.83909	2.21256	2.52864	2.51188	2.20947	1.36112	2.33905	2.79349	1.59343	1.98796	2.59223	2.39806	2.05184	2.83808	1.20788	1.97012	2.17255	1.90818	2.32376	2.07341	1.92529	2.39537	2.35235	1.83649	2.20674	2.37589	2.16545	1.72286	1.60045	1.76668	2.08986	1.85364	1.88371	2.33571	2.50256	2.78987	2.0137	2.3519	2.451	1.93792	2.01826	2.11313	1.93569	1.73109
PF8CC3B	2.1264	2.00467	2.82803	1.96163	1.81168	1.98226	2.55638	2.69679	2.51471	2.22691	1.43471	2.40204	3.0314	1.83096	1.98072	2.61466	2.34792	2.14124	2.94699	1.16945	2.30113	2.3081	1.95294	2.5081	2.07396	2.02199	2.33418	2.33985	1.89116	2.10901	2.50344	2.05144	1.74311	1.62438	1.78848	1.91671	1.81173	1.79269	2.41225	2.52741	2.5423	1.92027	2.37798	2.49788	1.89476	2.11574	2.17889	1.90657	1.83465
PLM1	2.01079	2.09424	2.99247	1.4897	1.32224	1.81393	1.9448	2.86389	2.73129	2.1454	1.06309	2.86115	3.52553	1.22772	2.01426	2.58019	2.02825	2.29281	3.11588	1.25573	2.35758	2.23929	1.80092	2.50356	2.21009	2.18374	2.08086	2.60019	1.71074	2.10061	2.37965	2.36176	1.34004	1.63741	1.46601	1.65858	1.62588	1.44711	2.16186	2.52326	2.53344	1.72682	2.36113	2.13389	1.70688	2.07762	2.06496	1.81418	1.53973
PLM2	2.23689	2.18385	2.73114	1.89764	1.48883	1.87595	2.24423	2.83613	2.74038	2.28631	1.60371	2.55963	3.4114	1.57656	2.08937	2.6994	2.40508	2.11265	3.02906	1.57671	2.27374	2.19913	1.8258	2.40089	2.10454	2.20007	2.46274	2.37241	1.84801	2.14982	2.54567	2.25556	1.52086	1.65925	1.64281	1.88269	1.59219	1.76329	2.30457	2.54557	2.67864	1.90558	2.34066	2.37385	2.01361	2.1613	2.10541	1.98251	1.5314
PLM3	2.2495	2.18903	2.9269	1.56008	1.74821	1.79511	2.39152	2.58479	2.62077	2.21474	1.27353	2.78114	3.22144	1.56928	2.23411	2.73406	2.67563	2.34908	3.41331	1.30662	2.47	2.13031	1.99022	2.3844	2.26365	2.34886	2.65016	2.45317	1.76567	2.15722	3.10937	1.77777	1.61823	1.4795	1.84635	2.15534	2.19132	1.85654	2.46842	2.66625	2.27045	1.71105	2.29536	2.25972	2.18549	2.16519	2.24372	1.99539	2.02461
PLM4	2.30918	1.9263	2.74939	1.95618	1.66488	1.68964	2.31221	2.63783	2.54581	2.10971	1.43723	2.61712	3.17446	1.3702	1.97915	2.65889	2.54568	1.92558	3.07704	1.38595	2.18654	2.27274	1.97758	2.4813	2.12415	2.43203	2.33593	2.40452	1.90851	2.13896	2.66114	2.25371	1.35839	1.6528	1.81908	2.12298	1.70759	1.88809	2.27754	2.59213	2.66356	1.99991	2.4175	2.39546	1.9797	1.98512	2.06974	2.01395	1.80699
PLM5	2.00043	2.25793	2.65738	1.67272	1.66873	1.61777	2.23422	2.69838	2.09411	2.63009	1.4251	2.23871	2.99178	1.75149	1.85077	2.69177	2.39817	2.05388	3.11692	1.10293	2.25579	2.14467	1.85747	2.24079	2.04374	2.30013	2.35978	2.22754	1.85439	2.05643	2.28876	2.31591	1.41464	1.80163	1.62586	1.94138	1.44709	1.91566	2.38702	2.63407	2.43925	1.90259	2.26866	2.27764	1.7695	2.09062	1.84917	2.03272	1.7019
PLM6	2.12532	2.1059	2.54742	1.84596	1.6302	1.72792	2.05261	2.72872	2.54196	2.08981	1.37434	2.6598	3.1988	1.6385	1.94143	2.79604	2.42568	2.07717	3.0026	1.43499	2.10989	2.37571	1.88816	2.40932	2.18134	2.31985	2.37772	2.19903	1.74053	2.26924	2.48387	2.26735	1.32478	1.59358	1.53784	1.93102	1.62085	1.79795	2.35168	2.71303	2.60669	1.94858	2.25242	2.22819	1.86401	2.05735	2.09653	1.8186	1.8488
PLM7	2.02129	1.93062	2.68622	1.87559	1.67479	1.69763	2.40606	2.62337	2.32408	2.26364	1.47072	2.52409	3.1579	1.6647	1.98512	2.6488	2.5643	2.29002	2.85495	1.6688	2.22289	2.28414	1.86579	2.41904	2.29677	2.29457	2.38063	2.43472	1.7765	2.18471	2.57918	2.10836	1.28478	1.64887	1.63593	1.95462	1.73398	1.73476	2.42126	2.57366	2.65108	1.8362	2.39186	2.31036	1.73709	2.07369	1.9818	2.00384	1.90115
[truncated: 12 more columns]

## Sheet: 1_Input mMDS batch 2
Batch 2
Individual	abl	abl	bcor	bcor	BF	BF	clasp2	clasp2	cnppd	cnppd	cri	cri	ddx17	ddx17	dhx	dhx	dlgap	dlgap	dox	dox	edc4	edc4	eif4ebp2	eif4ebp2	fam178	fam178	gak	gak	hmp19	hmp19	limch1	limch1	m6pr	m6pr	mkl	mkl	msantd4	msantd4	myo18a	myo18a	ngef	ngef	phf	phf	plekhg1	plekhg1	pros1	pros1	prrc2b
153	0.47341	3.38555	0.51603	3.40218	3.125	0.81602	1.08816	2.05175	3.08481	1.36319	0.59319	3.50143	1.18469	3.18542	3.48443	0.47573	0.5457	3.54072	2.95546	0.53823	0.47485	3.67989	3.55476	0.47755	0.69575	3.5781	3.08271	1.37389	0.43885	2.83614	0.63111	3.58343	0.46209	3.13601	0.4977	3.34279	3.24037	0.81366	0.43697	3.57477	0.49754	3.40277	0.52617	3.19696	0.45917	3.41332	0.46442	2.36553	0.45188
154	3.3944	0.70794	3.83685	0.66181	0.46026	3.49579	3.53082	0.80634	0.9233	3.48937	3.14352	0.75378	3.75741	0.74995	0.62223	3.66328	3.77193	0.6245	0.69317	3.53651	3.48492	0.85416	0.59715	3.57363	3.57882	0.74748	0.77933	3.49517	2.52199	0.52851	3.97563	0.61948	3.36839	0.65525	3.16156	0.69529	0.55993	3.41597	3.60703	0.63189	3.78341	0.58797	3.54786	0.66123	3.38735	0.61773	2.77419	0.50066	2.91969
155	0.47401	3.49103	0.5112	3.56388	3.40705	0.48309	1.084	3.55058	3.2365	1.04635	0.57392	3.54926	1.17674	2.98243	3.61636	0.468	0.6549	3.35077	3.34242	0.83692	0.49195	3.50211	3.48877	0.50222	0.63811	3.20882	3.32978	1.11312	0.41618	2.49866	0.57293	3.4819	0.50142	3.30144	0.52047	3.41445	3.13586	0.78973	0.43166	3.45009	0.59815	2.65903	0.52854	3.54263	0.45746	3.5599	0.55032	2.64426	0.44088
156	0.49392	3.50129	0.52081	3.47441	3.23842	0.79789	1.33617	3.26054	2.96674	1.35139	0.70026	3.50204	1.46454	3.04413	3.556	0.64063	0.77886	3.60949	3.01307	0.4552	0.47113	3.57419	3.62338	0.57632	0.90107	3.51412	3.12497	1.48937	0.37797	2.52788	0.66586	3.29194	0.4622	3.0302	0.57819	3.33566	3.15802	0.90029	0.50407	3.61368	0.72759	3.32678	0.58352	3.29804	0.56669	3.51237	0.44769	2.6701	0.45821
158	0.49204	3.46395	0.57314	3.66896	3.02681	1.11002	1.28195	3.30817	2.93927	1.56207	0.56781	3.45989	1.6261	2.93604	3.41442	0.71882	0.64032	3.45228	2.52334	0.47946	0.50762	3.82518	3.45566	0.66978	0.6971	3.40928	3.00403	1.59014	0.34333	2.82732	0.6979	3.40651	0.49954	2.99408	0.59534	3.37808	2.96331	0.92097	0.53157	3.48984	0.53951	3.40643	0.55489	3.07563	0.48829	3.33748	0.3588	2.25715	0.463
159	3.7039	0.88085	3.9054	0.67412	0.62851	3.40956	3.55832	0.86062	1.06994	3.43391	3.38165	0.97535	3.81067	0.77593	1.32938	3.41624	3.87259	0.76626	0.72922	3.59145	3.56283	0.85552	1.74008	3.03744	3.52489	1.07438	0.75147	3.80562	2.75417	0.58008	3.84383	0.68582	3.25159	0.6206	3.40142	0.61402	0.63859	3.51491	3.60941	0.79202	3.84322	0.71305	3.4509	0.71474	3.33724	0.70727	2.81015	0.51227	2.78285
160	0.47402	3.48731	0.5242	3.59634	3.2096	0.75238	1.14698	3.16899	3.22692	1.19253	0.57795	3.48108	1.26492	3.05536	3.59095	0.51723	0.58791	3.64995	3.26111	0.44172	0.53095	3.75008	3.58626	0.51749	0.65069	3.59105	3.12309	1.23371	0.39493	2.52123	0.53376	3.41928	0.46172	3.11983	0.49913	3.16159	3.03891	0.83512	0.46462	3.47725	0.62899	3.452	0.56337	3.15581	0.50759	3.39836	0.4614	2.74066	0.4363
162	0.48495	3.22337	0.54975	3.59716	3.50653	0.70918	1.06536	3.37666	3.09319	1.0743	0.57762	3.58931	1.24666	3.15356	3.65765	0.46026	0.58063	3.43759	3.27521	0.65757	0.41059	3.7403	3.48396	0.50543	0.72087	3.41944	3.20923	1.10114	0.42182	2.91397	0.55563	3.76201	0.46452	3.18049	0.46839	3.2884	3.19174	0.87883	0.42551	3.50649	0.50185	3.27955	0.53573	3.39579	0.44831	3.31711	0.71078	3.11199	0.43732
163	0.45994	3.46937	0.54108	3.68876	3.22742	0.65113	1.1081	3.21309	3.05222	1.3236	0.57175	3.34093	1.10088	3.20996	3.48904	0.52428	0.56987	3.54888	3.00632	0.94436	0.50997	3.51792	3.49558	0.48344	0.57061	3.50029	3.2705	1.04786	0.40873	2.59511	0.5544	3.38264	0.48503	3.18372	0.5333	3.57522	3.23624	0.85731	0.47201	3.59949	0.50169	3.29977	0.50345	3.29251	0.4544	3.41847	0.52818	2.64867	0.45038
164	3.47992	0.84438	3.64457	0.66977	0.60038	3.50104	3.47062	0.90818	1.00633	3.40335	2.90913	0.92956	3.76979	0.86552	1.00733	3.52058	3.70291	0.70123	0.67886	3.54689	3.56967	0.96785	0.95778	3.2026	3.55603	0.83614	0.88305	3.64941	2.64136	0.62754	3.80158	0.6266	3.27787	0.67181	3.26787	0.73566	0.58454	3.25503	3.44197	0.8065	3.41482	0.56049	3.46807	0.65295	3.22662	0.70255	2.62293	0.57799	2.73597
166	0.49181	3.4036	0.51186	3.46883	3.55578	0.62722	0.77469	3.53355	3.32429	0.862	0.52295	3.40167	1.13995	3.20664	3.65412	0.487	0.4928	3.63554	3.5322	0.46598	0.42626	3.58833	3.59482	0.45668	0.5426	3.63058	3.33316	0.75445	0.41112	2.78928	0.51295	3.46649	0.45202	3.08822	0.46497	3.34235	3.33131	0.69718	0.44702	3.55438	0.54292	3.47255	0.50103	3.56038	0.46121	3.50021	0.60462	2.62533	0.42703
167	3.46327	0.75084	3.95712	0.65725	0.52613	3.60171	3.53687	0.81785	0.90808	3.42494	3.23889	0.86308	3.54356	0.73705	0.60301	3.8486	3.74993	0.64807	0.68488	3.54712	3.52504	0.79129	0.57549	3.51349	3.68735	0.78597	0.73245	3.54977	2.73601	0.61581	3.62884	0.63705	3.35222	0.62955	3.10232	0.63232	0.60178	3.40613	3.63096	0.64503	3.56358	0.63378	3.46382	0.65396	3.40915	0.65644	2.83043	0.59339	2.93116
168	0.50056	3.49234	0.51484	3.57754	3.31403	0.74358	1.16273	3.49928	3.08845	1.20265	0.54937	3.68738	1.18634	3.1357	3.54624	0.5518	0.63782	3.62433	3.15636	0.42539	0.41193	3.73246	3.67649	0.4658	0.61035	3.34258	3.28159	1.28668	0.46481	2.79126	0.53819	3.46769	0.45806	3.11807	0.51661	3.26377	3.15124	0.88399	0.40819	3.47457	0.48097	3.3751	0.52092	3.3035	0.44691	3.34482	0.69124	2.33385	0.4522
169	0.57683	3.3279	0.64286	3.42493	3.3349	0.60643	0.95215	3.61364	3.26027	0.98579	0.60313	3.44156	1.33681	2.9836	3.65357	0.63451	0.64277	3.4874	3.18457	1.19125	0.53971	3.62349	3.58605	0.58806	0.82317	3.40703	3.14979	0.8321	0.47953	2.5793	0.62293	3.54499	0.47991	3.14452	0.4866	3.39435	3.32837	0.75845	0.43331	3.6182	0.71068	3.49466	0.53401	3.45705	0.49745	3.58198	0.66912	2.77793	0.47394
170	0.52492	3.50463	0.56229	3.63142	3.29229	0.67989	1.03576	3.4509	3.3071	1.06591	0.55793	3.42006	1.00053	3.15876	3.61427	0.4516	0.53884	3.544	3.3411	0.65217	0.43971	3.58227	3.51462	0.51726	0.61262	3.64091	3.52213	1.0556	0.44327	2.56346	0.52251	3.5421	0.45064	2.95144	0.50792	3.41042	3.2394	0.82318	0.4396	3.6019	0.5213	3.51016	0.55547	3.50884	0.48847	3.52759	0.6114	2.64705	0.4451
171	0.4972	3.42421	0.57934	3.76566	3.36417	0.76871	1.10662	3.45072	3.20877	1.06847	0.54199	3.47607	1.11128	3.19351	3.52587	0.45967	0.55463	3.4622	3.28234	0.66186	0.44542	3.61395	3.56157	0.52423	0.61768	3.4424	3.15384	1.1247	0.38016	2.50827	0.57574	3.47527	0.46527	3.13696	0.51818	3.37102	3.22077	0.88815	0.44069	3.6399	0.51848	3.33448	0.52685	3.32638	0.47654	3.49382	0.64105	3.09144	0.44808
172	0.53954	3.485	0.55949	3.52327	3.27427	0.84476	1.33792	3.3846	3.09392	1.16915	0.55793	3.50344	1.35372	3.12658	3.60332	0.51242	0.62808	3.52734	3.526	0.48813	0.55437	3.60391	3.58577	0.74689	0.74709	3.40984	3.29546	1.20375	0.43737	2.47231	0.72145	3.53588	0.55518	2.97459	0.53044	3.41005	3.02614	1.02032	0.50252	3.75474	0.6322	3.45816	0.60457	3.35172	0.50371	3.47081	0.53292	2.63721	0.55477
173	0.50323	3.54701	0.47784	3.56347	3.35669	0.59932	0.92773	3.5304	3.09118	1.09784	0.50761	3.57771	1.02256	3.18893	3.44149	0.55203	0.51805	3.82252	3.52248	0.40568	0.38426	3.57731	3.57009	0.46983	0.62288	3.43522	3.56129	1.00307	0.41116	2.93223	0.49477	3.54909	0.46301	2.95146	0.43988	3.64114	3.07582	0.77304	0.45659	3.59132	0.50403	3.67794	0.48554	3.44343	0.44573	3.48338	0.43709	2.91228	0.44026
174	0.47221	3.57775	0.54812	3.77033	3.45878	0.64819	1.05089	3.48964	3.41328	1.03967	0.53492	3.45029	1.24451	3.18494	3.60014	0.46376	0.49583	3.49478	3.29993	0.41626	0.39262	3.73231	3.39545	0.42135	0.53982	3.42666	3.37664	0.97865	0.3814	2.61888	0.49648	3.63539	0.47844	2.98994	0.49365	3.35229	3.16035	0.79669	0.45097	3.66758	0.52378	3.58897	0.48393	3.52094	0.45694	3.45159	0.45324	2.71596	0.44391
175	0.53975	3.37828	0.55323	3.64242	3.35124	0.6858	1.04048	3.23553	3.21342	1.13192	0.52529	3.39552	1.18111	3.15639	3.55328	0.50804	0.49935	3.77922	3.18012	0.55355	0.41598	3.72707	3.45823	0.48952	0.69185	3.49511	3.4206	1.13858	0.39052	2.7914	0.5251	3.42446	0.46116	2.96309	0.49895	3.33464	3.01225	0.76605	0.43966	3.52615	0.49286	3.31496	0.48346	3.43309	0.45259	3.59311	0.69472	2.55549	0.45716
176	0.485	3.31559	0.53895	3.75019	3.33119	0.65628	1.13729	3.43184	3.16719	1.20507	0.53459	3.46406	1.34745	3.07624	3.5516	0.47083	0.53881	3.60361	3.30282	0.53318	0.40134	3.76672	3.25699	0.47193	0.64782	3.60283	3.3722	1.18301	0.40737	2.55842	0.56735	3.5959	0.47378	3.06909	0.50729	3.36632	3.24295	0.81654	0.42501	3.45731	0.5614	3.24993	0.50885	3.3661	0.4731	3.47484	0.53609	2.68531	0.44936
177	0.58202	3.27363	0.55886	3.68699	3.17769	0.55082	0.89758	3.50674	3.21211	1.02124	0.54495	3.56559	1.04796	3.14787	3.4843	0.60456	0.55359	3.54678	3.19209	0.52914	0.47157	3.83199	3.65061	0.43788	0.43623	3.46837	3.5769	0.84247	0.36796	2.52639	0.44576	3.40942	0.49015	3.02807	0.46559	3.31403	3.07245	0.69205	0.43805	3.53945	0.53439	3.41457	0.46663	3.23768	0.47667	3.42053	0.52775	2.58907	0.4262
178	0.52341	3.41371	0.54761	3.80843	3.23953	0.67893	1.09332	3.44164	3.16811	1.08288	0.53663	3.48498	1.1499	3.18247	3.46533	0.5056	0.55408	3.77447	3.23037	0.61675	0.39345	3.51775	3.69334	0.46322	0.54923	3.36356	3.15569	1.11769	0.46944	2.70622	0.55536	3.46692	0.46618	2.98975	0.50967	3.38777	3.16806	0.80671	0.42124	3.51198	0.50853	3.37253	0.54106	3.61755	0.43366	3.28498	0.58428	2.68659	0.44897
179	0.46747	3.37862	0.57999	3.87329	3.32095	0.75933	1.06846	3.40071	3.20108	1.17014	0.52967	3.40308	1.29547	3.04489	3.43632	0.49824	0.55891	3.74956	3.28208	0.41277	0.49143	3.62315	3.63038	0.51303	0.58167	3.50379	3.12359	1.1283	0.44578	2.80961	0.54897	3.78992	0.46341	2.96672	0.51036	3.37828	3.03657	0.74669	0.43916	3.66103	0.62484	3.44914	0.51317	3.2438	0.45293	3.38081	0.55774	2.72239	0.45727
180	0.46244	3.33686	0.54454	3.68863	3.16962	0.71831	1.11455	3.39994	3.14749	1.15418	0.55784	3.55054	1.44189	2.93488	3.60715	0.63824	0.54538	3.51192	3.30985	0.52016	0.43447	3.66953	3.48632	0.51066	0.65723	3.32256	3.3123	1.18279	0.46037	2.61035	0.59351	3.50187	0.46291	3.04288	0.53299	3.32808	3.19729	0.80496	0.43014	3.4992	0.5844	3.38753	0.53775	3.3249	0.47405	3.4031	0.61082	3.01507	0.42318
181	0.50864	3.51763	0.53441	3.60714	3.25734	0.74171	1.16832	3.36789	3.10004	1.30763	0.51626	3.24823	1.17234	3.16644	3.52972	0.48164	0.53007	3.81365	3.24685	0.47622	0.46015	3.86287	3.64647	0.45171	0.62418	3.44837	3.26399	1.21341	0.41801	2.43269	0.57197	3.62236	0.51075	3.06151	0.49253	3.25407	3.03267	0.77773	0.44771	3.69311	0.47264	3.29902	0.50577	3.33002	0.46402	3.39882	0.44355	2.42091	0.42254
182	0.50563	3.63156	0.74239	3.09824	3.19407	0.74841	1.18297	3.51047	3.17963	1.23498	0.59203	3.57353	1.36199	3.28548	3.84864	0.60526	0.58729	3.57555	3.28166	0.47388	0.41065	3.76142	3.55051	0.49605	0.67093	3.43564	3.22841	1.18652	0.35282	2.48589	0.5863	3.58334	0.47188	2.93444	0.55954	3.04485	3.01454	0.83467	0.45191	3.56679	0.60363	3.5033	0.52341	3.43021	0.48117	3.46558	0.47084	2.73316	0.43428
183	0.50887	3.42002	0.57993	3.79838	3.16369	0.79386	1.2324	3.39556	3.12618	1.34501	0.53243	3.38296	1.3182	3.26097	3.4968	0.47982	0.55992	3.44776	3.03079	0.4269	0.46892	3.59965	3.35384	0.51073	0.61653	3.48899	3.26154	1.31766	0.38286	2.59337	0.5492	3.37807	0.47406	3.10045	0.50932	3.19657	3.04618	0.89022	0.45452	3.60534	0.5061	3.3977	0.54815	3.36121	0.46962	3.48439	0.47269	2.69603	0.45504
184	2.27896	2.15098	2.6241	1.84888	2.10071	2.28664	2.28414	2.54426	2.31988	2.65625	1.93515	2.46808	2.89442	1.77017	2.54582	2.23075	2.57231	2.42994	1.27057	3.2393	2.46195	2.40991	2.78317	2.17045	2.4367	2.49364	2.38682	2.64222	1.52846	1.86758	2.653	2.08252	1.41394	1.70037	2.03832	2.31389	2.14433	2.0084	2.31388	2.76075	2.71386	2.20743	1.96917	2.21301	1.82135	2.32451	1.74606	2.00381	1.00169
185	0.46742	3.51416	0.56536	3.70056	3.33394	0.77064	1.0512	3.38442	2.93825	1.37497	0.53629	3.64549	1.22824	3.09514	3.58085	0.57407	0.5785	3.73991	3.35449	0.41485	0.39431	3.7951	3.52217	0.49972	0.77474	3.35359	3.3419	1.29595	0.34611	2.93709	0.5014	3.25321	0.47509	2.98338	0.46479	3.39655	3.40384	0.80287	0.43731	3.45449	0.64102	3.42219	0.50183	3.47781	0.47246	3.55666	0.40625	0.41645	0.42192
186	0.51262	3.44269	0.52641	3.5649	3.2655	0.73827	1.08993	3.41053	3.03126	1.0563	0.5824	3.63228	1.24566	3.12636	3.5614	0.54345	0.53789	3.39997	3.17494	0.41664	0.53699	3.65668	3.51006	0.47845	0.6886	3.50775	3.28307	1.20165	0.3802	2.73732	0.61037	3.54884	0.47246	2.90191	0.50834	3.24747	3.14792	0.74545	0.45049	3.54758	0.54466	3.32625	0.51361	3.34402	0.42695	3.35704	0.52454	2.94086	0.43365
187	0.48641	3.56068	0.53925	3.58158	3.42918	0.65492	1.04634	3.52201	3.24894	1.01034	0.50717	3.35071	1.0513	3.1832	3.57074	0.46149	0.50398	3.63413	3.35782	0.41156	0.46411	3.64299	3.47631	0.47749	0.56579	3.44604	3.30724	1.07295	0.41189	3.03041	0.56672	3.55214	0.46715	3.02881	0.47805	3.26639	3.33825	0.73906	0.47155	3.60335	0.503	3.43071	0.48506	3.2522	0.45356	3.3055	0.51632	2.84273	0.43853
188	0.53166	3.28984	0.53756	3.66684	3.33044	0.66426	1.16205	3.46981	3.13876	1.18937	0.5293	3.38812	1.22435	3.22152	3.53847	0.58642	0.57801	3.57734	2.72076	0.69596	0.3994	3.82664	3.40659	0.55381	0.63298	3.43046	3.26508	1.26032	0.36354	2.70347	0.66162	3.63646	0.65999	2.27704	0.50668	3.39143	3.05404	0.72785	0.44958	3.71462	0.59872	3.48343	0.47305	3.21567	0.4619	3.53565	0.45669	2.90289	0.46903
189	0.49702	3.53698	0.52058	3.60273	3.54545	0.50212	0.86225	3.58814	3.31874	0.8757	0.53483	3.52167	0.78208	3.23642	3.48038	0.43896	0.49757	3.64941	3.54113	0.45157	0.39689	3.62588	3.64637	0.46049	0.58003	3.62732	3.41565	0.7692	0.43986	2.74993	0.52827	3.48017	0.51061	3.12121	0.44089	3.36654	3.46506	0.78574	0.45809	3.76982	0.50394	3.45907	0.4854	3.43359	0.4263	3.44878	0.59338	2.83444	0.46202
190	0.46154	3.32587	0.68344	3.30227	3.18484	0.68964	1.21713	3.37138	3.01749	1.24207	0.55261	3.35422	1.31652	2.99818	3.64944	0.53427	0.61776	3.45435	2.59948	0.63306	0.40446	3.82184	3.51309	0.52391	0.62047	3.43247	3.29137	1.30785	0.34672	2.61822	0.62945	3.54368	0.48333	2.63975	0.52352	3.29133	2.61785	0.86074	0.4356	3.51463	0.6464	3.51891	0.50199	3.09479	0.46937	3.4989	0.41723	2.51536	0.43891
191	0.4887	3.45321	0.65295	3.83513	3.48973	0.61214	1.01322	3.44073	3.14217	0.97819	0.58794	3.43377	1.20768	3.01108	3.58699	0.51083	0.53255	3.70473	3.43122	0.5701	0.42045	3.91381	3.44117	0.48469	0.69112	3.37658	3.24779	1.00871	0.45249	2.72536	0.52762	3.54208	0.48159	3.02251	0.52174	3.36825	3.04894	0.7676	0.45525	3.61401	0.57155	3.50303	0.51381	3.33349	0.48011	3.42532	0.56282	2.76439	0.45153
192	0.49309	3.51977	0.59015	3.65768	3.29063	0.65831	1.0753	3.50421	3.12107	1.1757	0.51995	3.33194	1.25576	3.07827	3.4961	0.47376	0.56098	3.35697	3.00608	0.87676	0.50078	3.72771	3.48378	0.47929	0.59809	3.43869	3.39261	1.16661	0.42604	2.67207	0.54098	3.42353	0.4623	2.767	0.52307	3.46033	2.67403	0.78329	0.43219	3.53163	0.5753	3.28853	0.51419	3.20257	0.46361	3.53252	0.53794	3.10002	0.45217
193	3.36065	0.76864	3.88391	0.67285	0.54288	3.45777	3.57003	0.9121	0.90821	3.47392	3.26198	0.8303	3.57309	0.82431	0.56579	3.72186	3.78273	0.64271	0.63098	3.55278	3.44379	0.85207	0.59002	3.48361	1.72204	0.72164	0.80892	3.69955	2.7469	0.53898	3.71215	0.60225	3.24264	0.6777	3.13368	0.7235	1.0754	2.23986	3.64804	0.66813	3.41119	0.55555	3.16945	0.64616	3.31165	0.65198	2.69038	0.52144	2.89567
194	0.54444	3.48178	0.59005	3.59835	3.50305	0.54192	1.05829	3.44549	3.16272	1.01894	0.52224	3.34718	1.31011	3.04301	3.67261	0.47517	0.79904	2.25939	3.39627	0.78396	0.41484	3.63397	3.38468	0.45303	0.65437	3.66046	3.34181	0.97299	0.38527	2.80129	0.53356	3.62243	0.87269	2.03573	0.49509	3.43033	2.96141	0.61697	0.47169	3.67214	0.47182	3.37132	0.49423	3.25601	0.45907	3.52371	0.55777	2.80728	0.44304
195	0.51565	3.39383	0.59044	3.58558	3.43547	0.57559	1.14	3.35103	3.10095	1.10525	0.55347	3.50997	1.32722	2.93559	3.55608	0.48937	0.53446	3.66228	3.49436	0.5235	0.4551	3.59894	3.45165	0.58329	0.60244	3.53864	3.30023	1.09696	0.38553	2.58818	0.55318	3.52965	0.49119	3.06984	0.54533	3.29976	1.33958	1.30748	0.46666	3.48734	0.56067	3.50026	0.51466	3.27862	0.45185	3.36561	0.52099	2.80992	0.46247
196	0.51813	3.57155	0.58923	3.5887	3.23028	0.92506	1.44115	3.17199	3.16404	1.34919	0.55548	3.28605	1.50681	2.9919	3.60286	0.54179	0.61555	3.66626	2.83272	0.86888	0.56524	3.5252	3.47527	0.75046	0.69175	3.23781	3.31516	1.36784	0.45179	2.97146	0.71377	3.64372	0.53806	2.94849	0.57961	3.26795	0.49218	0.96316	0.50481	3.61823	0.54308	3.39228	0.54156	3.15168	0.48246	3.3375	0.48978	2.70963	0.49541
198	0.48492	3.50461	0.52739	3.7037	3.20112	1.09768	1.13618	3.3537	3.21278	1.27445	0.53207	3.1612	1.2371	3.18911	3.58139	0.60849	0.72821	3.12253	3.40013	0.43834	0.39375	3.5816	3.35043	0.75973	1.03566	3.27221	3.19129	1.68576	0.40669	2.91899	0.80401	3.33837	0.97615	0.88197	0.4964	3.32003	2.48755	0.74134	0.44921	3.64784	0.56363	3.57155	0.55365	2.89294	0.46306	3.53093	0.54316	3.0669	0.42638
199	0.46473	3.3836	0.56375	3.68589	3.02369	1.09965	1.15117	3.3185	3.09007	1.18097	0.54138	3.31554	1.32662	3.01139	3.43167	0.53655	0.62539	3.6095	3.40702	0.45984	0.43871	3.80928	3.52152	0.77422	1.09747	3.26581	3.11385	1.73525	0.35914	2.69278	0.9306	3.39852	1.08742	1.03498	0.53768	3.25311	0.9391	1.08604	0.45572	3.51724	0.53579	3.29442	0.56168	2.91853	0.47048	3.51537	0.42275	2.58103	0.45542
200	0.50852	3.45091	0.55556	3.61961	3.07436	1.3089	1.23106	3.26813	3.06958	1.29052	0.56248	3.45899	1.30136	3.02774	3.6092	0.57786	0.67396	3.75717	3.06618	0.46714	0.46334	3.87878	3.38813	0.74757	1.15257	3.43139	2.94531	1.80056	0.37134	2.78926	0.97154	3.266	0.9032	0.78913	0.51936	3.3018	1.05311	1.33565	0.45947	3.61631	0.57254	3.41898	0.51239	2.89149	0.46698	3.54158	0.5132	3.19357	0.44067
1858	1.83265	2.22111	2.6254	1.88383	1.67988	2.00741	2.03969	2.57437	2.14279	2.44208	1.51712	2.34808	2.86956	1.67335	2.66628	2.18317	2.73005	2.51662	0.95039	3.18837	2.30004	2.45844	2.60352	2.00959	2.35257	2.41343	2.33202	2.52428	0.95974	1.49876	2.5789	2.31996	1.13896	0.92984	1.64994	2.05679	1.66055	1.66477	1.71827	2.75569	2.53011	2.02022	1.1542	1.68004	1.50467	2.26116	1.26136	1.31015	1.00535
1859	2.14754	2.1158	2.93516	1.84484	1.87633	2.21576	2.06829	2.65115	2.20258	2.4877	1.61725	2.22993	2.97545	1.69325	2.87549	2.26899	2.60769	2.28004	0.8738	3.28121	2.3493	2.4238	2.48692	2.05857	2.46156	2.55546	2.42298	2.55842	1.10978	1.27186	2.72566	2.1651	0.83145	0.75107	1.68953	2.09833	0.77869	0.99595	1.77497	2.75326	2.501	1.95013	1.51208	1.80149	1.66829	2.37082	1.40586	1.30815	1.1052
1860	1.19414	1.77833	2.13628	1.73083	0.96221	1.35826	1.74122	2.53081	2.15071	1.64878	1.18136	2.05014	2.99034	0.82928	2.67315	1.78692	2.3135	2.31057	1.40768	2.4773	2.25672	2.30659	2.30584	1.36994	1.91655	1.8681	2.26306	2.24486	0.69038	1.06036	2.02782	2.09361	0.80139	0.79103	1.20267	1.48899	1.14734	1.11641	1.00847	2.44184	1.5493	1.14361	1.18026	1.36071	0.96931	1.86785	1.00769	1.15862	0.73487
1861	2.2381	2.36271	2.80922	1.97856	1.87848	2.43447	1.94576	2.50648	2.35433	2.53971	1.66835	2.39049	2.84662	1.89367	2.72833	2.30847	2.78643	2.57457	0.78102	3.29414	2.25714	2.42922	2.51365	1.94933	2.35708	2.38553	2.36655	2.5688	1.06077	1.27772	2.68612	2.39685	1.0674	1.32981	1.80915	2.00776	1.1228	1.26709	2.0887	2.68665	2.75146	1.77755	1.49026	1.59238	1.65085	2.28931	1.29332	1.34147	1.25782
1862	3.38743	0.83717	3.92278	0.768	0.78952	3.08525	3.43866	0.94328	1.12826	3.36283	3.0663	0.81696	3.53427	0.82188	0.65636	3.61148	3.77199	0.7589	0.66677	3.57572	3.54248	1.17249	0.72386	3.60556	3.30153	1.18023	1.15095	3.21964	3.10646	0.62309	3.7067	0.73487	3.12786	0.82731	3.04919	0.69426	0.63302	0.9818	3.47239	0.80921	3.64434	0.65388	2.76503	0.67376	3.26044	0.60939	2.49272	0.56474	2.39528
1863	2.14024	2.23364	2.97356	1.71284	1.95339	2.27127	2.07634	2.4833	2.14169	2.61004	1.63573	2.41391	3.08725	1.68497	2.59193	2.30988	2.7245	2.36199	0.75528	3.35965	2.30917	2.29994	2.59938	2.04657	2.42496	2.53146	2.41759	2.56558	0.91342	1.19306	2.7726	2.14675	1.60543	1.5118	1.73059	2.14423	0.6551	1.26307	1.86534	2.81683	2.50059	2.06446	1.44146	1.81847	1.48597	2.54687	1.10633	1.44352	0.86415
1864	3.43751	0.88879	3.93036	0.79179	0.73265	3.38022	3.43368	0.82632	1.09411	3.47282	3.25164	0.82278	3.61529	0.81045	0.61612	3.69196	3.82287	0.74693	0.6281	3.54418	3.43625	1.11612	0.67489	3.66781	3.33684	1.05029	1.07314	3.32358	2.56891	0.4705	3.78658	0.72631	3.053	0.94652	2.81694	0.64	0.861	1.12321	3.43444	0.81752	3.56737	0.59687	2.72673	0.6796	3.31422	0.63954	2.51038	0.49375	2.37459
1865	2.20813	2.14012	2.60395	2.08803	2.03284	2.44965	2.01467	2.53628	2.21473	2.7002	1.66491	2.41393	2.97325	2.02042	2.61203	2.23138	2.72665	2.51034	0.82158	3.40682	2.43774	2.38817	2.65218	2.02878	2.38995	2.48467	2.41061	2.75916	0.96795	1.56591	2.51153	2.23699	1.29704	2.11927	1.85572	2.21777	0.75504	0.97222	1.94532	2.79977	2.45748	2.14554	1.74313	1.86984	1.45333	2.35822	1.11944	1.43018	0.77542
[truncated: 12 more columns]

## Sheet: 1_Input mMDS batch 3
Batch 3
Individual	abl	abl	bcor	bcor	BF	BF	clasp2	clasp2	cnppd	cnppd	cri	cri	ddx17	ddx17	dhx	dhx	dlgap	dlgap	dox	dox	edc4	edc4	eif4ebp2	eif4ebp2	fam178	fam178	gak	gak	hmp19	hmp19	limch1	limch1	m6pr	m6pr	mkl	mkl	msantd4	msantd4	myo18a	myo18a	ngef	ngef	phf	phf	plekhg1	plekhg1	pros1	pros1	prrc2b
6988375	0.40371	0.65906	3.10947	0.97915	0.44928	2.99227	3.23568	1.09622	3.3937	1.18799	2.62473	0.92043	3.21083	1.06458	3.19373	0.86315	3.03774	0.95883	2.88818	1.13525	3.44184	0.88776	3.14327	1.06196	3.03075	1.06519	2.8243	0.9247	2.579	0.6791	2.97044	0.91047	2.74172	0.89688	2.5632	0.8994	3.09554	0.85893	3.0021	0.93291	3.79098	1.20594	3.27955	1.12758	1.15924	0.48635	3.35199	0.91667	2.81756
7040837	0.69613	1.20994	2.47591	2.0767	1.71122	2.21718	1.55146	2.40628	2.17678	2.58059	1.51211	2.23645	2.98043	1.6783	2.12294	2.87376	2.09572	2.3987	2.66002	2.14965	2.21754	2.71111	1.91658	2.4593	2.01774	2.28571	2.45986	2.80046	1.28285	2.32798	1.95784	2.32539	1.33204	1.66796	1.92157	2.52549	1.25694	1.44609	1.88656	2.51006	2.53558	2.2875	2.17835	2.53505	1.77143	2.45397	2.25926	2.58137	1.54023
7041473	1.96825	2.24463	2.6087	2.29977	1.63129	2.27024	1.47875	2.45326	2.18966	2.47884	1.65465	2.58559	2.5044	1.48151	1.76673	2.60038	2.22308	2.68269	2.43147	1.82437	1.7959	2.08203	1.52994	2.0849	2.07735	2.30569	2.251	2.5757	1.60718	2.31306	2.12732	2.52078	1.19465	1.61314	1.65142	2.14582	1.82219	2.52333	1.7416	2.62815	2.32653	2.17306	1.00166	1.23627	1.65485	2.29104	2.08734	2.421	1.17103
7042950	1.89267	2.39445	2.04739	1.77725	1.36177	2.14903	1.87722	2.62489	2.27718	2.49378	1.5365	2.61394	2.65743	1.80521	2.01106	2.72749	2.11752	2.40876	2.59357	1.67544	2.00545	2.38091	1.929	2.616	2.06465	2.58889	2.145	2.42882	1.55079	2.26746	1.97818	2.32024	1.17406	1.69738	1.68667	2.30583	2.00489	2.57674	1.93955	2.4862	2.32231	2.29846	1.84519	2.45858	1.7996	2.56548	1.89515	2.55782	1.61235
7276494	2.63219	0.88569	3.33192	0.89641	0.43303	2.98389	2.84932	1.04732	2.93193	1.11011	2.27684	0.80983	3.11111	0.95614	0.59352	0.52456	3.20086	1.04161	2.69625	1.07791	3.44537	0.90499	2.98322	0.9615	2.57101	0.91304	2.92889	0.90181	2.7978	0.81319	2.90025	0.92857	2.53301	0.91483	2.75275	0.97552	2.86971	0.88229	2.99551	0.87792	3.46731	0.98071	2.93465	1.06634	3.01451	0.86425	3.14104	0.9341	2.87781
7278589	3.40758	1.06085	3.595	1.07875	0.43012	3.16035	3.15043	1.13317	3.08019	0.9971	2.54839	0.84562	3.08618	0.94973	3.09372	0.85145	2.99399	0.92084	2.93839	1.19621	3.31323	0.89312	3.32485	1.15394	2.87853	0.98698	3.15254	1.02034	2.98563	0.74846	2.88396	0.99596	2.5735	0.93168	3.03791	0.99763	3.42431	1.01032	3.23505	0.88038	3.3037	1.11323	3.11872	1.03196	3.34317	0.93481	3.60949	1.08394	2.70203
698687C	1.9017	2.10586	2.24442	1.97413	1.36425	2.05922	1.9499	2.66462	2.13465	2.44444	1.43897	2.31077	2.75772	1.52385	1.99839	2.63043	2.06239	2.50814	2.70799	1.66031	2.125	2.50754	1.77161	2.30846	2.06821	2.45331	0.51378	0.71313	1.40644	2.35031	2.04995	2.58501	1.18992	1.58527	1.59303	2.31196	1.70975	2.15334	1.88496	2.74842	2.26689	2.15312	1.9839	2.54024	1.59725	2.32452	1.82826	2.06739	1.44948
727587C	3.22455	1.03909	3.50152	1.0467	0.36233	2.79956	2.84908	0.93006	3.17553	1.06319	2.65632	0.91353	3.36739	1.09348	3.0668	0.83833	3.23126	0.97571	0.46772	0.55468	3.19447	0.92991	3.12024	1.02705	2.79698	0.95896	3.10458	1.02832	2.77899	0.76258	3.27752	1.07339	2.56186	0.91649	2.96078	0.9281	3.0323	0.89952	3.04711	0.92867	3.02279	0.97371	3.26078	1.05517	2.71401	0.80545	3.23717	0.9293	2.97578
7275B6D	0.35798	3.35603	0.45078	3.36519	2.9188	0.97664	0.68924	3.00498	0.63844	3.21167	0.3243	2.96449	0.47078	3.45204	0.34518	3.01403	0.37859	3.3439	0.56583	3.28431	0.33565	3.38426	0.56709	3.25904	0.62842	3.17579	0.73463	2.78484	0.28254	3.24823	0.54878	3.43598	0.39826	2.875	0.37281	3.11432	0.52114	3.29598	0.26583	3.10269	0.47548	2.93923	0.50558	3.03237	0.38429	3.28586	0.6286	3.10328	0.31702
7275E1D	1.93295	2.29272	2.14991	1.89856	1.51988	2.13221	1.86093	2.55061	1.99106	2.15094	1.33619	2.40098	0.46445	0.67474	1.71086	2.46805	2.0627	2.3336	2.62527	1.51868	2.0396	2.30581	1.9718	2.54793	1.97943	2.18694	2.26923	2.41913	1.56207	2.34955	1.63471	2.65893	1.03108	1.48391	1.60611	2.15442	1.82578	2.25656	1.9539	2.60373	2.35172	2.25899	1.9869	2.63206	0.79412	1.02353	2.06341	2.48745	1.3287
727662E	3.22491	0.94052	3.39109	1.11139	0.43763	2.80777	2.86979	1	3.16427	1.07205	2.53299	0.90355	2.97663	0.92175	3.45861	0.97315	3.14634	0.92214	2.94621	1.19649	3.33761	0.9188	2.87557	0.97285	2.79741	0.94411	2.94512	0.99146	2.85546	0.765	3.22519	1.05852	1.30452	0.7766	2.77721	1.03799	2.71679	0.85088	3.03664	0.96228	3.27092	1.06873	3.03557	1.00692	2.90526	0.80105	3.26429	1.05718	0.45225
7276B62	1.84572	2.17666	2.44855	2.17682	1.51581	2.33806	1.99487	2.62936	2.01917	2.05236	1.50327	2.44989	2.52561	1.60579	1.66509	2.42259	2.03759	2.21941	2.73593	1.77892	1.91562	2.37882	1.88612	2.70499	2.0878	2.38634	2.12979	2.41691	1.58045	2.35743	2.03672	2.41055	1.16563	1.60149	1.67535	2.43814	1.71002	2.09427	1.68764	2.72247	2.27123	2.25236	1.94955	2.34685	1.62217	2.37783	2.00102	2.25764	1.45751
7276C65	1.86993	2.21541	2.39327	2.01058	1.61592	2.50634	1.91003	2.52577	2.08978	2.45137	1.43961	2.37488	2.74214	1.73061	1.93551	2.7248	2.17435	2.47606	2.61458	1.71307	2.203	2.579	1.86376	2.65431	2.09398	2.2354	2.16601	2.49704	1.52041	2.43764	2.11918	2.46089	1.20288	1.51963	1.71148	2.4053	1.83082	2.08728	1.74586	2.52486	2.51678	2.28269	2.09363	2.62934	1.67277	2.34769	2.00096	2.15896	1.34805
7276C66	0.37004	3.40419	0.42258	3.04409	2.93231	0.99795	0.85018	3.17021	0.70926	3.05833	0.32224	3.20437	0.54081	3.40448	0.33866	3.19382	0.3852	3.67173	0.36232	3.07764	0.26747	3.42904	0.64568	3.58519	0.54267	3.09184	0.77011	3.0908	0.30964	3.37157	0.5097	3.37385	0.4	2.94476	0.42718	3.26537	0.60626	3.59439	0.3	3.25395	0.52759	3.59492	0.54336	3.35319	0.34973	3.58289	0.47972	3.5396	0.33274
727828D	2.02184	2.28722	2.29626	1.97401	1.47697	2.13487	1.97271	2.62378	2.03134	2.25641	1.46841	2.2999	2.42301	1.20135	1.90039	2.59671	2.07217	2.45455	2.90962	1.99061	2.20058	2.53262	1.79133	2.44052	2.18906	2.381	2.21097	2.37086	1.50058	2.16764	2.20997	2.41323	1.18575	1.67048	1.76767	2.38009	1.7593	2.26712	1.58894	2.40905	2.22803	2.0483	1.90516	2.37569	1.63397	2.23256	2.08392	2.38322	1.31158
727834D	2.16357	2.49535	2.44372	2.06448	1.34995	2.06934	1.92872	2.69835	2.09212	2.13029	1.57582	2.42857	2.70445	1.49717	2.10836	2.764	2.17528	2.55812	2.4418	1.64638	2.02705	2.36474	1.91591	2.58636	2.25327	2.46262	2.15094	2.53163	1.46033	2.31315	1.95833	2.3905	1.17178	1.6319	1.78953	2.42618	1.81934	2.37012	1.737	2.50255	2.28296	2.08039	2.01096	2.46315	1.89461	2.7623	2.11166	2.25031	1.29243
72794BE	0.33633	3.27146	0.39812	3.12485	2.77641	0.94667	0.73003	3.22385	0.70683	3.2239	0.35667	3.23556	0.45667	3.37778	0.36909	2.96845	0.51378	3.4684	0.57503	3.21358	0.33448	3.32073	0.58629	3.23641	0.65035	3.39361	0.71251	3.25817	0.27237	3.05015	0.49195	3.25402	0.42944	2.68735	0.36345	3.57665	0.47921	3.03464	0.35045	3.19641	0.4622	2.98469	0.52868	3.35287	0.35501	3.39835	0.80529	3.23227	0.31345
727A0D1	3.27799	1.05503	3.26367	1.02637	0.41996	2.8913	3.24011	1.11741	2.90636	0.9523	2.46071	0.84715	3.19273	1.01762	3.24311	0.93307	3.25512	1.0041	3.05242	1.14837	3.15121	0.83065	2.87434	0.93982	2.75819	0.90366	2.99767	0.9814	2.22679	0.69304	3.0767	1.05408	2.77863	0.93457	2.90695	1.07273	3.02623	0.8447	3.07143	0.8581	3.27101	0.98799	3.02176	1.07344	0.89571	1.15337	2.98047	1.02467	2.74074
727A613	0.33884	3.01102	0.42857	3.47073	2.80319	0.83845	0.70252	3.13857	0.57692	2.81886	0.36583	3.39321	0.41476	3.21635	0.36959	3.36862	0.32273	2.94	0.50235	2.83099	0.33025	3.39815	0.54152	3.09942	0.57476	2.95758	0.73974	2.88889	0.31386	3.44444	0.52916	3.32829	0.44906	2.92453	0.39798	3.2307	0.5	2.98165	0.40106	3.94821	0.49125	3.29557	0.42602	3.2382	0.30868	2.91026	0.70055	3.23536	0.30306
727A771	2.09636	2.53232	2.39952	2.29727	1.625	2.16	2.03875	2.82562	2.29167	2.56703	1.40357	2.23634	2.46377	1.67053	2.11646	2.77233	2.12773	2.5395	2.611	1.86722	2.04959	2.16621	1.88947	2.33474	2.03317	2.42537	2.24721	2.51115	1.48155	2.12638	2.06641	2.37761	1.20861	1.55182	1.96197	2.62864	1.97753	2.34382	1.77709	2.4097	2.53582	2.39941	2.04167	2.47569	1.88008	2.57317	2.191	2.43798	1.6399
727AE1A	3.15421	0.95888	3.28896	1.36177	0.36375	3.04932	3.04577	1.1162	3.28724	0.99124	2.20029	0.87896	3.50115	1.08661	3.09921	0.92534	3.22673	0.92475	2.94111	1.20294	3.29735	0.96663	3.22304	1.06702	2.81965	0.97408	3.00642	0.89305	2.79064	0.77193	3.39677	1.14552	2.50829	0.89455	2.70098	0.92524	2.88053	0.83739	3.4731	0.91066	3.39417	1.127	2.74532	0.94075	3.22441	0.88656	3.13397	0.93565	2.70012
727B149	0.33266	3.22581	0.37251	3.1153	2.77888	0.88229	0.77446	3.15036	0.73001	3.12888	0.27112	3.35167	0.42656	3.2577	0.37434	3.16225	0.35756	2.94892	0.48394	3.03731	0.29341	3.36264	0.53922	3.18845	0.50924	2.95483	0.75828	3.22577	0.2953	3.04219	0.46386	3.0677	0.40652	2.6999	0.41938	3.00453	0.50238	3.25595	0.30861	2.91656	0.50803	3.2644	0.54447	3.34014	0.77918	0.95899	0.79545	3.47727	0.29884
727BC92	0.37879	3.26948	0.41893	3.3929	2.67615	0.92998	0.74238	3.19033	0.59724	2.69501	0.32336	3.139	0.43701	3.30769	0.41262	3.27427	0.37423	3.35092	0.49938	2.92336	0.30092	3.44737	0.54455	3.15182	0.6	3.04524	0.7697	3.14242	0.30227	3.07885	0.5528	3.60776	0.4276	2.88462	0.40521	3.26659	0.44167	2.83437	0.33599	3.41169	0.52079	3.38799	0.51613	3.33811	0.34824	3.18588	0.7162	3.14738	0.34299
F1-A	0.71759	0.80556	2.50658	2.24123	1.71067	2.36194	2.07879	2.6101	2.31472	2.48382	1.49179	2.26396	3.01532	1.71574	1.76367	2.4375	2.34761	2.69133	2.73749	2.11567	2.20432	2.26811	2.09815	2.88799	2.43413	2.76998	2.26588	2.44283	1.76777	2.3994	2.29718	2.34303	1.28441	1.64505	2.01228	2.61754	1.96888	2.35843	1.89097	2.54679	2.55514	2.36542	2.11429	2.34286	1.81648	2.57912	2.22429	2.44639	1.50115
F1-B	1.93135	2.09091	2.51338	2.06145	1.75607	2.138	0.41192	1.12715	0.40532	0.66445	1.45753	2.2621	3.06827	1.28077	1.97368	2.56086	2.24728	2.42379	2.4184	2.38368	2.22687	2.31841	1.99715	2.65209	2.08998	2.15535	2.40766	2.46723	0.37472	2.23121	2.03173	2.26703	1.32139	1.67503	1.78443	2.36327	2.15556	2.38044	1.93908	2.66144	2.48303	2.11444	2.23752	2.59704	1.87276	2.37062	2.04452	2.00445	1.5153
F1-C	2.11012	2.51984	2.42722	2.07173	1.52193	1.98875	2.02466	2.65845	2.19824	2.38326	1.39068	2.28042	2.83459	1.47826	2.04259	3.02315	2.31729	2.69073	2.4626	1.85501	2.23626	2.29231	1.69967	2.23982	2.16162	2.27658	2.33028	2.46539	1.59277	2.23687	2.56848	2.78424	1.30366	1.5469	1.79357	2.44861	2.03166	2.43762	2.17506	2.36156	2.50292	2.29377	2.00409	2.3219	1.58081	2.00253	2.04787	2.45431	1.44549
F1-D	1.77987	2.05362	2.22294	1.95872	1.40256	1.99705	2.01182	2.75273	2.16301	2.3865	1.58314	2.44418	2.50044	1.51101	1.84589	2.7013	2.22949	2.48535	2.84555	1.84667	1.92044	2.08418	1.61614	2.26499	2.35781	2.64219	2.25444	2.65575	1.40421	1.95211	2.08361	2.3377	1.25364	1.42961	1.6633	2.15046	1.82785	2.24741	1.8721	2.70343	2.46627	2.24789	2.04231	2.4125	1.86165	2.44151	2.18182	2.51441	1.37385
F1-E	1.86222	2.14385	2.38988	2.15873	1.58287	2.14238	2.19857	2.96725	2.35275	2.46339	1.42655	2.36235	2.74747	1.4977	2.03657	2.80571	2.39156	2.65416	2.74347	1.88649	2.07828	2.20157	1.79648	2.39871	1.89096	2.14259	2.4252	2.49081	1.45203	2.09594	2.11277	2.22926	1.1559	1.38769	1.71687	2.28916	1.95337	2.19275	1.8602	2.53469	2.36635	2.17704	1.8971	2.25631	1.803	2.28987	1.98619	2.17495	1.44167
F1-F	2.10646	2.34601	2.46512	2.06775	1.46963	2.16703	1.93426	2.50996	2.13626	2.27858	1.45358	2.27853	2.86298	1.57933	1.98002	2.85179	2.22609	2.57681	2.75558	1.89206	2.06294	2.31066	1.84952	2.41619	2.25227	2.34936	2.25926	2.39474	1.25684	2.06267	2.22971	2.60017	1.21083	1.46581	1.70583	2.34291	1.61332	2.13618	1.8156	2.60372	2.46739	2.2808	1.95769	2.34838	1.79831	2.4137	2.22705	2.51135	1.54913
F1-G	2.14141	2.31919	2.57471	2.2675	1.67548	2.19023	2.02775	2.71292	2.15512	2.54125	1.50323	2.22581	3.06788	1.72658	1.90337	2.59161	2.23269	2.49291	2.42582	2.0034	2.1089	2.35707	2.04309	2.73702	2.24578	2.45122	2.14364	2.31772	1.67093	2.50692	2.24818	2.26091	1.26274	1.52322	1.89987	2.48267	1.92578	2.37312	1.8855	2.44275	2.34544	2.16475	2.11019	2.34722	1.78564	2.46107	2.22445	2.32283	1.59045
F1-H	1.99605	2.26482	2.34603	1.9672	1.4888	1.96538	1.98947	2.59474	2.31431	2.39289	1.60246	2.26652	2.74952	1.63153	1.93713	2.49618	0.62371	0.95189	2.80399	1.85161	1.953	2.252	1.83803	2.09771	2.11166	2.28243	2.37695	2.51172	1.58562	2.28539	2.26167	2.33414	1.3872	1.61585	1.82353	2.49662	1.90292	2.27871	1.93403	2.6195	2.63573	2.3523	2.1623	2.53089	1.81953	2.35775	2.27399	2.67399	1.37967
F1-I	1.61462	1.99668	2.60918	2.1402	1.57783	2.00107	2.0735	2.78403	2.48669	2.64187	1.41667	2.25548	2.96129	1.24194	2.01493	2.80126	2.29312	2.61342	2.78995	1.78995	1.98654	2.23378	1.85502	2.371	2.32092	2.42021	2.37466	2.59659	1.57459	2.18191	2.38127	2.46488	1.05788	1.48399	1.84016	2.41326	1.71283	2.12424	1.91122	2.78792	2.59793	2.15819	2.07601	2.29335	1.5721	2.13949	2.07194	2.55601	1.25782
F1-J	1.57402	2.64661	2.03135	2.24033	1.69097	1.68403	1.70107	2.89502	2.06777	2.80128	1.06243	2.60529	2.6505	1.82574	1.56384	2.89717	1.93411	2.73837	2.84874	1.77911	1.62887	2.63531	1.56544	2.66455	1.88698	2.46315	1.836	2.4672	1.00994	2.12926	1.85337	2.53552	0.80073	1.71394	1.48692	2.55168	1.50715	2.40594	1.39471	2.59894	0.41853	0.56709	1.6561	2.50336	1.29309	2.55988	1.78182	2.55024	1.34406
[truncated: 12 more columns]

## Sheet: 1_Output mMDS and classific'n
Batch	Individual	Dimension 1	Dimension 1 Scaled	Polarity reversed (as in Figure 2)	Dimension 2	Average KASP signal strength (city block distances)	Excluded from analysis	Classification (see Figure 2)
1	325	-11.9569	0.00579462	0.994205	-0.336359	3.52313	No	MM
1	466	-11.5297	0.0231266	0.976873	2.33785	3.48996	No	MM
1	468	-12.1404	-0.00165455	1.00165	2.207	3.56473	No	MM
1	479	8.14598	0.821543	0.178457	-6.3311	3.00638	Yes
1	519	-12.1597	-0.00243698	1.00244	0.543759	3.57935	No	MM
1	520	-10.2793	0.0738691	0.926131	2.05331	3.73392	No	MM
1	521	-12.0312	0.0027802	0.99722	1.37071	3.63349	No	MM
1	522	-12.315	-0.00873839	1.00874	0.591925	3.65401	No	MM
1	523	-11.8658	0.00949167	0.990508	-1.28117	3.50999	No	MM
1	525	-11.4877	0.0248323	0.975168	-1.05625	3.58626	No	MM
1	526	-12.5509	-0.0183092	1.01831	0.255985	3.59953	No	MM
1	527	-12.3516	-0.0102252	1.01023	0.913782	3.61974	No	MM
1	528	-12.4708	-0.0150591	1.01506	0.680396	3.61283	No	MM
1	529	-12.5843	-0.0196674	1.01967	0.841318	3.66066	No	MM
1	530	-12.5858	-0.0197253	1.01973	0.177188	3.62334	No	MM
1	532	-12.4146	-0.0127792	1.01278	0.430867	3.61035	No	MM
1	533	-12.3257	-0.00917115	1.00917	0.0411288	3.61991	No	MM
1	534	-11.724	0.0152435	0.984757	1.49977	3.76868	No	MM
1	552	12.3471	0.992019	0.00798101	0.428154	3.82974	No	CC
1	553	12.623	1.00321	-0.00321393	1.52596	3.7957	No	CC
1	554	12.1885	0.985585	0.0144153	1.22563	3.74749	No	CC
1	555	12.8338	1.01177	-0.0117683	-0.641982	3.66395	No	CC
1	557	11.9992	0.977903	0.0220972	3.61977	3.82328	No	CC
1	559	12.8287	1.01156	-0.0115642	0.965155	3.716	No	CC
1	563	12.8269	1.01149	-0.011488	1.93094	3.78641	No	CC
1	564	13.0333	1.01987	-0.0198658	1.57684	3.7536	No	CC
1	565	12.6619	1.00479	-0.00479348	2.36508	3.75464	No	CC
1	566	12.7836	1.00973	-0.0097307	1.26958	3.74028	No	CC
1	567	11.5402	0.959278	0.0407222	-1.95288	3.69178	No	CC
1	P100	-3.20141	0.36108	0.63892	-8.92735	2.97511	Yes
1	P101	3.04916	0.614721	0.385279	-6.09501	3.53339	No	CCM
1	P102	5.35889	0.708447	0.291553	-10.2231	2.67235	Yes
1	P103	11.9564	0.976164	0.0238357	-3.0065	3.47762	No	CC
1	P104	-12.5836	-0.0196364	1.01964	-0.592746	3.52221	No	MM
1	P105	6.19458	0.742358	0.257642	-6.29518	3.42058	No	BC
1	P106	-4.65846	0.301955	0.698045	-3.19037	3.68017	No	CMM
1	P107	-2.41308	0.39307	0.60693	-4.57304	3.5673	No	CMM
1	P109	-6.84736	0.213132	0.786868	-6.89353	3.24678	Yes
1	P110	-1.77788	0.418845	0.581155	-12.236	1.91575	Yes
1	P111	-1.61393	0.425498	0.574502	-9.69698	2.82002	Yes
1	P112	0.849552	0.525463	0.474537	-1.28127	3.92803	No	CM
1	P113	1.85193	0.566138	0.433862	-6.88266	3.49967	No	CM
1	P1136413	0.919796	0.528314	0.471686	1.61876	4.1768	No	CM
1	P114	-5.45514	0.269627	0.730373	-7.7053	3.17867	Yes
1	P115	0.0634587	0.493565	0.506435	-9.32762	2.73346	Yes
1	P118	0.526195	0.512342	0.487658	2.49312	4.19	No	CM
1	P1356	13.1051	1.02278	-0.0227768	1.40065	3.80512	No	CC
1	P1510	7.35476	0.789437	0.210563	5.52561	3.86766	No	BC
1	P1518	13.1705	1.02543	-0.0254324	0.861171	3.79025	No	CC
1	P1520	12.5906	1.0019	-0.00189916	0.55966	3.76217	No	CC
1	P153	-2.80833	0.377031	0.622969	2.65738	3.95555	No	CMM
1	P154	0.380965	0.506449	0.493551	2.53847	4.16653	No	CM
1	P155	0.575865	0.514357	0.485643	2.88638	4.07044	No	CM
1	P156	-0.359778	0.47639	0.52361	1.1971	4.04424	No	CM
1	P157	0.0883319	0.494574	0.505426	2.38839	4.06824	No	CM
1	P171	2.05375	0.574328	0.425672	2.03811	4.23259	No	CM
1	P172	1.48949	0.551431	0.448569	0.181672	4.0875	No	CM
1	P179	-11.4363	0.0269195	0.97308	3.12001	3.4839	No	MM
1	P199	1.43077	0.549048	0.450952	1.64478	4.15404	No	CM
1	P200	0.377339	0.506301	0.493699	2.03196	4.09583	No	CM
1	P222_1	0.688236	0.518917	0.481083	1.25462	4.1189	No	CM
1	P222_3	0.266964	0.501823	0.498177	1.64454	4.16366	No	CM
1	P222_5	0.435196	0.508649	0.491351	1.65609	4.16863	No	CM
1	P277	5.38306	0.709427	0.290573	5.8064	3.99872	No	CCM
1	P290	0.808577	0.523801	0.476199	1.43818	4.09565	No	CM
1	P327	-2.29448	0.397882	0.602118	10.9241	2.9245	Yes
1	P328	0.727711	0.520519	0.479481	6.59456	3.90207	No	CM
1	P329	-1.57975	0.426885	0.573115	-3.63875	3.7875	No	CM
1	P330	6.87022	0.769774	0.230226	-9.99927	2.74513	Yes
1	P331	1.83037	0.565264	0.434736	-6.30483	3.46433	No	CM
1	P332	-2.68782	0.381921	0.618079	-1.30813	3.85417	No	CMM
1	P333	1.75229	0.562095	0.437905	-1.9354	3.82962	No	CM
1	P334	0.334301	0.504555	0.495445	-13.6883	1.57202	Yes
1	P35	2.96068	0.61113	0.38887	-13.1161	1.55473	Yes
1	P3542	0.455387	0.509469	0.490531	0.322324	4.00157	No	CM
1	P3543	0.814186	0.524028	0.475972	-0.189284	4.13976	No	CM
1	P3548	-0.0598578	0.488561	0.511439	1.03347	4.05459	No	CM
1	P3549	0.207757	0.49942	0.50058	1.91239	4.18601	No	CM
1	P355	-0.503474	0.470559	0.529441	3.55088	3.94425	No	CM
1	P415	0.473668	0.51021	0.48979	1.86431	4.14848	No	CM
1	P418	13.857	1.05329	-0.0532894	1.42429	3.79069	No	CC
1	P470	2.43035	0.58961	0.41039	-12.4287	1.81441	Yes
1	P477	0.424026	0.508196	0.491804	0.850816	4.04826	No	CM
1	P479	0.0146241	0.491583	0.508417	1.56485	4.13553	No	CM
1	P480	-0.246479	0.480988	0.519012	2.46903	4.13988	No	CM
1	P481	0.594082	0.515097	0.484903	1.30273	4.12627	No	CM
1	P482	0.104152	0.495216	0.504784	1.8702	4.12783	No	CM
1	P490	0.224566	0.500102	0.499898	1.47598	4.15373	No	CM
1	P491	14.4171	1.07602	-0.0760157	2.77227	4.074	No	CC
1	P492	1.10719	0.535918	0.464082	2.03009	4.20936	No	CM
1	P515	-0.0941535	0.487169	0.512831	0.169044	4.05849	No	CM
1	P516	0.171672	0.497956	0.502044	0.906696	4.0872	No	CM
1	P53	3.58742	0.636563	0.363437	1.10399	4.04807	No	CCM
1	P530	-12.5073	-0.016543	1.01654	1.22889	3.56587	No	MM
1	P535	0.89139	0.527161	0.472839	1.19338	4.12234	No	CM
1	P542	0.129541	0.496246	0.503754	-13.2675	1.74754	Yes
1	P544	2.41311	0.588911	0.411089	-13.2589	1.2867	Yes
1	P588	0.551065	0.513351	0.486649	0.941748	4.10336	No	CM
1	P619	0.205194	0.499316	0.500684	2.05121	4.11661	No	CM
1	P625	0.309421	0.503545	0.496455	1.36334	4.14192	No	CM
1	P640	-2.60666	0.385214	0.614786	1.37583	3.98291	No	CMM
1	P646	1.72064	0.560811	0.439189	2.57543	4.34529	No	CM
1	P649	-1.80437	0.417771	0.582229	2.13977	4.2212	No	CMM
1	P65	0.329825	0.504373	0.495627	0.915203	4.07864	No	CM
1	P656	0.773449	0.522375	0.477625	2.37583	4.2632	No	CM
1	P66	0.28441	0.50253	0.49747	0.45534	4.05639	No	CM
1	P666	-2.24586	0.399855	0.600145	1.08955	4.06298	No	CMM
1	P67	13.4228	1.03567	-0.0356702	2.50579	3.92954	No	CC
1	P670	-3.64821	0.34295	0.65705	0.339134	3.93561	No	CMM
1	P673	0.924411	0.528501	0.471499	1.39854	4.11787	No	CM
1	P68	0.6517	0.517435	0.482565	3.74768	4.02786	No	CM
1	P689	0.461036	0.509698	0.490302	1.46578	4.12064	No	CM
1	P69	-4.84102	0.294547	0.705453	3.11097	3.94903	No	BM
1	P690	0.216802	0.499787	0.500213	-0.725179	3.87291	No	CM
1	P6966A54	0.978422	0.530693	0.469307	1.79996	4.17787	No	CM
1	P6966AEF	1.61665	0.556591	0.443409	1.36886	4.1153	No	CM
1	P6966CE2	0.0865712	0.494502	0.505498	1.60296	4.09607	No	CM
1	P6966F84	1.0467	0.533463	0.466537	0.84918	4.0735	No	CM
1	P6968869	1.05116	0.533644	0.466356	1.4353	4.15831	No	CM
1	P6968B53	0.319929	0.503972	0.496028	1.22633	4.10129	No	CM
1	P69863BF	0.712152	0.519888	0.480112	1.61475	4.14658	No	CM
1	P698687C	0.374594	0.50619	0.49381	2.79845	4.08814	No	CM
1	P69885C8	1.29669	0.543607	0.456393	1.2356	4.14337	No	CM
1	P70	1.50955	0.552245	0.447755	0.962784	4.13596	No	CM
1	P7040034	0.910487	0.527936	0.472064	0.675029	4.06952	No	CM
1	P70403BA	-0.315803	0.478175	0.521825	1.78801	4.12004	No	CM
1	P70405AF	-2.23953	0.400112	0.599888	2.15807	4.13147	No	CMM
1	P7040837	2.22152	0.581136	0.418864	2.41829	4.1404	No	CM
1	P7040ABE	2.24747	0.582189	0.417811	2.02987	4.17891	No	CM
1	P7040DAA	-1.86303	0.41539	0.58461	1.57317	4.09593	No	CMM
1	P7041038	0.675993	0.51842	0.48158	0.782378	4.09196	No	CM
1	P704103C	1.5026	0.551963	0.448037	1.06263	4.06204	No	CM
1	P7041143	0.632946	0.516674	0.483326	1.97174	4.16476	No	CM
1	P70412DA	-1.58997	0.42647	0.57353	1.39977	4.05851	No	CM
1	P70419B5	1.48186	0.551122	0.448878	0.641046	4.08014	No	CM
1	P70422D4	-11.1159	0.0399181	0.960082	0.271638	3.54765	No	MM
1	P7042366	0.757104	0.521712	0.478288	1.04804	4.12713	No	CM
1	P7042950	0.510961	0.511724	0.488276	2.35651	4.17225	No	CM
1	P7043935	1.41072	0.548235	0.451765	2.99637	4.32638	No	CM
1	P7043A36	-1.85909	0.41555	0.58445	1.36732	4.10048	No	CMM
1	P7262	-12.9377	-0.0340075	1.03401	1.06384	3.68734	No	MM
1	P7263	-12.9381	-0.0340221	1.03402	0.5397	3.64943	No	MM
1	P73	1.03932	0.533164	0.466836	2.41071	4.19991	No	CM
1	P77	0.650303	0.517378	0.482622	2.37401	4.17212	No	CM
1	P96	-4.26536	0.317906	0.682094	-9.32278	2.9548	Yes
1	P97	-0.373907	0.475817	0.524183	-2.96971	3.82745	No	CM
1	P98	-0.957101	0.452152	0.547848	-7.45306	3.30404	Yes
1	P99	-2.34852	0.395689	0.604311	6.93381	3.68302	No	CMM
1	PF8981F	1.31267	0.544256	0.455744	1.76893	4.18297	No	CM
1	PF8C3E9	1.35462	0.545958	0.454042	1.80641	4.15686	No	CM
1	PF8CC3B	1.44166	0.54949	0.45051	2.06859	4.20955	No	CM
1	PLM1	0.249717	0.501123	0.498877	0.24567	4.04946	No	CM
1	PLM2	0.882119	0.526785	0.473215	2.05404	4.22824	No	CM
1	PLM3	1.80924	0.564406	0.435594	2.84901	4.3294	No	CM
1	PLM4	1.14568	0.53748	0.46252	2.01208	4.2281	No	CM
1	PLM5	-0.133417	0.485576	0.514424	1.04013	4.08391	No	CM
1	PLM6	0.615788	0.515977	0.484023	1.56348	4.1482	No	CM
1	PLM7	0.715275	0.520014	0.479986	1.75714	4.18258	No	CM
2	153	-3.31739	0.0430243	0.956976	1.3868	3.91192	No	MM
2	154	17.625	1.03522	-0.0352165	-0.00229406	4.09681	No	CC
2	155	-4.38096	-0.00736503	1.00737	1.20473	3.96087	No	MM
2	156	-3.50032	0.0343573	0.965643	0.332388	4.0162	No	MM
2	158	-3.02687	0.0567882	0.943212	0.147668	3.98127	No	MM
2	159	17.1664	1.01349	-0.013488	-1.43179	4.27397	No	CC
2	160	-3.8664	0.0170135	0.982986	0.337103	3.93945	No	MM
2	162	-4.76235	-0.0254339	1.02543	-0.238088	3.99863	No	MM
2	163	-4.07328	0.00721209	0.992788	0.783433	3.95564	No	MM
2	164	16.8636	0.999143	0.000856804	-0.276246	4.09634	No	CC
2	166	-5.22142	-0.0471836	1.04718	0.724039	3.96812	No	MM
2	167	17.5744	1.03282	-0.0328207	-0.262239	4.11187	No	CC
2	168	-3.93097	0.0139546	0.986045	1.64009	3.93444	No	MM
2	169	-4.4973	-0.012877	1.01288	1.02045	4.04224	No	MM
2	170	-4.75524	-0.0250973	1.0251	0.592232	4.00551	No	MM
2	171	-4.67312	-0.0212068	1.02121	0.384653	4.01569	No	MM
2	172	-3.33918	0.0419916	0.958008	2.06671	3.98416	No	MM
2	173	-5.25537	-0.0487919	1.04879	0.0173555	4.01897	No	MM
2	174	-4.98135	-0.0358099	1.03581	0.213325	3.99844	No	MM
2	175	-4.45616	-0.0109276	1.01093	0.240346	3.98391	No	MM
2	176	-4.33678	-0.00527171	1.00527	0.467738	3.98058	No	MM
2	177	-4.75876	-0.0252641	1.02526	0.834936	3.90504	No	MM
2	178	-4.58514	-0.0170386	1.01704	0.351496	3.97974	No	MM
2	179	-4.60749	-0.0180971	1.0181	-0.0864243	3.99142	No	MM
2	180	-4.17295	0.00248999	0.99751	0.0171388	3.97268	No	MM
2	181	-4.08584	0.00661712	0.993383	0.56688	3.96145	No	MM
2	182	-3.88934	0.0159268	0.984073	0.587151	3.99444	No	MM
2	183	-3.99307	0.0110124	0.988988	0.12992	3.98262	No	MM
2	184	6.29648	0.498502	0.501498	1.15969	4.48907	No	CM
2	185	-3.873	0.0167008	0.983299	3.05947	3.96668	No	MM
2	186	-4.34321	-0.0055764	1.00558	-0.0191046	3.95869	No	MM
2	187	-4.97373	-0.0354486	1.03545	0.338073	3.97982	No	MM
2	188	-4.23597	-0.000495818	1.0005	-0.626083	3.96603	No	MM
2	189	-5.20806	-0.0465504	1.04655	2.10566	4.02437	No	MM
2	190	-3.59387	0.0299255	0.970075	-0.347133	3.89083	No	MM
2	191	-4.80401	-0.0274077	1.02741	0.0596505	4.00737	No	MM
2	192	-4.20728	0.000863602	0.999136	-0.39648	3.96264	No	MM
2	193	16.9399	1.00276	-0.00275922	1.73418	4.01282	No	CC
2	194	-4.88749	-0.0313628	1.03136	-1.32493	3.95433	No	MM
2	195	-4.27976	-0.00257035	1.00257	-1.44012	3.95926	No	MM
2	196	-3.26656	0.0454325	0.954568	-1.93184	3.95148	No	MM
2	198	-3.87769	0.0164786	0.983521	-2.31636	3.96705	No	MM
2	199	-3.21656	0.0478013	0.952199	-2.69772	3.91089	No	MM
2	200	-3.33507	0.0421864	0.957814	-3.03971	3.953	No	MM
2	1858	6.04284	0.486486	0.513514	-0.550731	4.0314	No	CM
2	1859	6.14284	0.491223	0.508777	-2.40189	4.09241	No	CM
2	1860	5.33153	0.452786	0.547214	-4.6643	3.2901	Yes
2	1861	6.43069	0.504861	0.495139	-1.09303	4.1585	No	CM
2	1862	15.937	0.955241	0.0447588	2.93868	4.03195	No	CC
2	1863	6.29496	0.49843	0.50157	-1.78487	4.14942	No	CM
2	1864	16.0655	0.961331	0.0386689	3.04307	4.01833	No	CC
2	1865	5.85816	0.477736	0.522264	-1.55368	4.20842	No	CM
3	6988375	11.1962	0.989716	0.010284	3.95282	3.84947	No	CC
3	7040837	-0.475795	0.490579	0.509421	-2.73796	4.25401	No	CM
3	7041473	-0.85417	0.474399	0.525601	1.78581	4.11373	No	CM
3	7042950	-1.24153	0.457834	0.542166	-0.0458985	4.26336	No	CM
3	7276494	11.4175	0.999179	0.000821393	-0.853648	3.7856	No	CC
3	7278589	11.9306	1.02112	-0.0211216	-2.47831	3.98369	No	CC
3	698687C	-0.159771	0.504094	0.495906	3.33662	4.07125	No	CM
3	727587C	12.0734	1.02723	-0.0272292	1.26709	3.8828	No	CC
3	7275B6D	-12.0522	-0.00446957	1.00447	0.480622	3.67333	No	MM
3	7275E1D	-0.886014	0.473037	0.526963	3.3535	3.95878	No	CM
3	727662E	10.7415	0.970271	0.0297295	-3.62314	3.81938	No	CC
3	7276B62	-0.818072	0.475942	0.524058	0.193347	4.17359	No	CM
3	7276C65	-0.59732	0.485383	0.514617	-0.802912	4.28548	No	CM
3	7276C66	-12.2301	-0.0120748	1.01207	2.15411	3.7328	No	MM
3	727828D	-0.344567	0.496191	0.503809	1.02277	4.13568	No	CM
3	727834D	-0.742949	0.479155	0.520845	-0.268317	4.25016	No	CM
3	72794BE	-11.9756	-0.00119539	1.0012	0.959521	3.72777	No	MM
3	727A0D1	11.0459	0.983289	0.0167114	2.28723	3.87024	No	CC
3	727A613	-11.9339	0.000590661	0.999409	-0.925086	3.63057	No	MM
3	727A771	-1.04986	0.46603	0.53397	-1.95614	4.24375	No	CM
3	727AE1A	11.6517	1.0092	-0.00919556	0.0214374	4.00467	No	CC
3	727B149	-11.5789	0.0157721	0.984228	-2.69195	3.57439	No	MM
3	727BC92	-11.9155	0.00137692	0.998623	-0.230804	3.6723	No	MM
3	F1-A	0.310188	0.524191	0.475809	-2.3278	4.35256	No	CM
3	F1-B	0.00541285	0.511158	0.488842	-5.49984	3.92896	No	CM
3	F1-C	0.212425	0.52001	0.47999	-0.85667	4.30677	No	CM
3	F1-D	-0.0485841	0.508848	0.491152	0.206366	4.2082	No	CM
3	F1-E	0.109602	0.515613	0.484387	-0.551481	4.2421	No	CM
3	F1-F	-0.107212	0.506341	0.493659	0.41249	4.25932	No	CM
3	F1-G	0.313318	0.524325	0.475675	-0.268162	4.35269	No	CM
3	F1-H	0.752383	0.543101	0.456899	2.0304	4.18227	No	CM
3	F1-I	0.484968	0.531665	0.468335	0.394114	4.26342	No	CM
3	F1-J	-3.23314	0.372665	0.627335	2.25988	3.99	No	CMM

## Sheet: 2_Target capture
Sample ID	Sex	mtDNA type	Read pairs	Qualifying heterozygous sites	GenBank BioProject/Accession
F1-A	Male	Unknown	3224467	64400	PRJNA1303663/SAMN50520342
F1-B	Female	Unknown	3212528	63075	PRJNA1303663/SAMN50520343
F1-C	Male	cristatus	2909452	61933	PRJNA1303663/SAMN50520344
F1-D	Female	cristatus	3762543	71398	PRJNA1303663/SAMN50520345
F1-E	Female	marmoratus	3499430	65727	PRJNA1303663/SAMN50520346
F1-F	Male	marmoratus	2814332	60719	PRJNA1303663/SAMN50520347
F1-G	Male	cristatus	2688882	57744	PRJNA1303663/SAMN50520348
F1-H	Female	cristatus	2463331	58394	PRJNA1303663/SAMN50520349
F1-I	Male	marmoratus	2452726	59512	PRJNA1303663/SAMN50520350
F1-J	Female	marmoratus	3417093	71904	PRJNA1303663/SAMN50520351

## Sheet: 3_Cellular morphometrics
Series	PITtag	Decimal code	Phenotype	Sex	Locality	El	Ew	Nl	Nw	Es	Ns	Note
1	698687C	110651516	Hybrid	Male	232	32.6 ± 1.7	19.1 ± 1.9	14.8 ± 1.2	8.8 ± 0.9	487.5 ± 57.0	103.0 ± 15.3
1	6988375	110658421	T. cristatus	Female	232	33.5 ± 2.4	20.4 ± 1.9	15.1 ± 0.9	8.9 ± 0.8	536.6 ± 57.0	106.0 ± 13.7
1	70405AF	117704111	Hybrid	Female	232	38.6 ± 2.3	22.5 ± 2.1	16.1 ± 0.8	8.9 ± 0.6	684.6 ± 85.5	112.7 ± 10.8	Shown in Figure 5
1	70405AF	117704111	Hybrid	Female	232	38.5 ± 2.1	23.3 ± 1.9	16.2 ± 0.8	9.1 ± 0.4	705.3 ± 57.0	115.8 ± 6.6	Duplicate
1	7040837	117704759	Hybrid	Female	232	29.3 ± 1.8	21.0 ± 1.5	13.8 ± 0.7	8.8 ± 0.5	485.5 ± 54.5	94.8 ± 8.0
1	70419B5	117709237	Hybrid	Male	232	29.3 ± 1.7	19.0 ± 1.1	13.1 ± 0.8	7.7 ± 0.4	438.6 ± 39.4	79.6 ± 6.9
1	7042950	117713232	Hybrid	Female	232	33.2 ± 2.1	19.5 ± 1.9	13.8 ± 0.9	8.3 ± 0.6	509.9 ± 57.4	89.4 ± 10.0
1	71E08D2	119408850	Hybrid	Female	Ang2	32.3 ± 2.4	18.9 ± 1.6	13.8 ± 0.7	7.9 ± 0.4	481.3 ± 57.4	85.8 ± 7.3
1	71E4A1C	119425564	Hybrid	Male	232	31.5 ± 2.5	18.6 ± 1.8	13.9 ± 1.0	8.3 ± 0.6	459.2 ± 49.6	91.2 ± 9.9
1	71E5DDF	119430623	Hybrid	Unknown	Ang2	31.6 ± 2.0	20.9 ± 1.8	14.5 ± 0.7	9.5 ± 0.6	519.6 ± 62.7	108.0 ± 7.8
1	727587C	120019068	T. cristatus	Male	232	32.0 ± 1.9	19.4 ± 1.2	14.0 ± 0.8	8.1 ± 0.6	488.8 ± 51.5	88.7 ± 8.9
1	7275B6D	120019821	T. marmoratus	Male	232	33.5 ± 3.2	21.4 ± 1.7	14.6 ± 1.0	8.7 ± 0.5	565.8 ± 90.9	100.6 ± 11.2
1	7275E1D	120020509	Hybrid	Female	232	31.6 ± 2.4	18.1 ± 1.5	14.2 ± 0.7	8.1 ± 0.5	447.4 ± 36.6	89.9 ± 8.3
1	7276494	120022164	T. cristatus	Male	232	33.1 ± 2.1	20.4 ± 1.7	14.8 ± 1.1	8.8 ± 0.8	529.3 ± 50.4	102.3 ± 14.4
1	727662E	120022574	T. cristatus	Male	232	34.4 ± 3.0	19.1 ± 1.3	15.0 ± 1.0	8.8 ± 0.6	517.1 ± 55.0	103.7 ± 11.5
1	7276B62	120023906	Hybrid	Female	232	32.9 ± 2.7	18.4 ± 1.7	14.2 ± 0.9	8.3 ± 0.5	475.2 ± 59.1	92.9 ± 9.3
1	7276C65	120024165	Hybrid	Female	232	33.9 ± 1.9	20.7 ± 1.3	14.1 ± 0.7	8.0 ± 0.5	551.2 ± 49.0	88.6 ± 7.6
1	727828D	120029837	Hybrid	Female	232	36.7 ± 2.3	18.8 ± 1.9	13.9 ± 1.6	7.9 ± 0.6	542.6 ± 69.2	86.4 ± 12.0
1	727834D	120030029	Hybrid	Male	232	32.8 ± 2.2	18.9 ± 2.2	13.5 ± 1.2	8.0 ± 0.9	485.3 ± 50.5	85.2 ± 15.5
1	7278589	120030601	T. cristatus	Male	232	33.7 ± 3.4	22.7 ± 2.4	14.8 ± 1.1	10.0 ± 1.2	603.7 ± 88.5	117.0 ± 20.5
1	72794BE	120034494	Hybrid	Female	Ang	35.9 ± 2.6	20.0 ± 2.1	14.4 ± 1.0	8.4 ± 0.8	561.8 ± 71.0	95.0 ± 12.4
1	727A0D1	120037585	T. cristatus	Female	232	30.5 ± 2.8	19.9 ± 1.3	13.0 ± 0.7	7.5 ± 0.6	477.8 ± 58.4	76.7 ± 9.4
1	727A613	120038931	T. marmoratus	Male	232	32.1 ± 3.0	20.7 ± 1.3	14.5 ± 0.8	8.5 ± 0.4	520.7 ± 58.5	96.7 ± 7.0
1	727A771	120039281	Hybrid	Male	232	33.8 ± 2.8	17.0 ± 2.1	14.5 ± 1.1	8.2 ± 0.8	449.9 ± 60.3	93.6 ± 14.5
1	727AE1A	120040986	T. cristatus	Female	232	32.2 ± 2.0	20.9 ± 2.4	15.2 ± 1.1	9.0 ± 0.9	528.3 ± 76.7	107.7 ± 18.1
1	727B149	120041801	T. marmoratus	Female	232	31.8 ± 2.6	20.3 ± 1.7	14.7 ± 0.9	9.3 ± 0.7	508.0 ± 56.5	107.5 ± 10.9
1	727BC92	120044690	T. marmoratus	Male	232	35.0 ± 2.8	20.6 ± 1.3	14.5 ± 1.0	8.3 ± 0.5	565.3 ± 63.5	94.8 ± 9.9
1	75B0D35	123407669	Hybrid	Female	Ang2	31.3 ± 2.2	18.2 ± 1.5	14.0 ± 0.7	7.9 ± 0.3	448.8 ± 53.6	87.0 ± 5.7
1	768BBF7	124304375	Hybrid	Female	Ang2	33.1 ± 2.8	17.9 ± 1.1	14.9 ± 0.6	8.0 ± 0.4	464.3 ± 42.5	93.7 ± 4.4
1	768FACE	124320462	Hybrid	Female	Ang2	33.6 ± 2.5	17.8 ± 1.6	14.8 ± 0.9	8.2 ± 0.7	467.6 ± 46.7	95.2 ± 10.4
1	770048F	124781711	Hybrid	Male	Ang2	30.5 ± 2.6	18.1 ± 1.5	14.4 ± 0.7	8.5 ± 0.6	432.3 ± 46.6	95.8 ± 8.3
1	7700BB5	124783541	Hybrid	Female	Ang	33.4 ± 2.3	19.6 ± 1.6	14.6 ± 0.9	8.1 ± 0.6	513.6 ± 51.5	93.1 ± 11.9
1	786F58B	126285195	Hybrid	Female	Ang2	31.7 ± 2.5	17.7 ± 1.1	13.9 ± 0.8	7.6 ± 0.4	441.5 ± 45.2	83.4 ± 8.4
1	78863A1	126378913	Hybrid	Male	Ang2	30.0 ± 2.1	20.1 ± 1.5	12.9 ± 0.8	7.4 ± 0.5	472.9 ± 51.8	74.8 ± 7.0
1	79458EC	127162604	Hybrid	Female	Ang2	32.9 ± 2.6	18.9 ± 1.3	14.1 ± 0.7	7.8 ± 0.5	487.8 ± 59.9	87.1 ± 8.4
1	79A37DC	127547356	Hybrid	Male	232	32.4 ± 2.5	22.9 ± 2.3	15.3 ± 1.0	10.4 ± 0.8	580.1 ± 61.6	125.0 ± 14.3
1	79AE019	127590425	Hybrid	Female	232	35.6 ± 2.3	19.1 ± 1.1	15.8 ± 1.3	9.0 ± 1.1	532.7 ± 44.3	111.8 ± 22.2
1	79B00C3	127598787	Hybrid	Female	232	34.3 ± 2.4	17.8 ± 1.1	14.2 ± 0.7	7.4 ± 0.3	480.4 ± 39.9	82.6 ± 6.2
1	79B1A00	127605248	Hybrid	Female	Ang2	35.0 ± 2.1	21.9 ± 1.5	15.3 ± 0.8	10.3 ± 0.7	600.9 ± 57.6	124.1 ± 10.5
2	768F85B	124319835	Hybrid	Male	232	33.8 ± 3.5	17.8 ± 2.1	17.0 ± 1.5	10.3 ± 1.2	474.1 ± 87.8	137.1 ± 20.2
2	77005B6	124782006	Hybrid	Male	Ang2	28.1 ± 3.2	14.5 ± 2.3	14.4 ± 1.1	8.9 ± 1.0	324.9 ± 85.4	101.9 ± 18.1
2	799EF75	127528821	Hybrid	Male	232	29.8 ± 3.0	16.4 ± 1.5	16.2 ± 1.7	9.5 ± 0.9	384.7 ± 61.8	121.8 ± 20.9	Backcross
2	799FE39	127532601	Hybrid	Male	232	34.1 ± 2.8	15.9 ± 1.1	16.7 ± 1.4	8.4 ± 0.9	425.9 ± 52.2	110.7 ± 18.4
2	79A56D7	127555287	Hybrid	Female	Ang1	33.9 ± 2.5	19.5 ± 1.5	15.1 ± 1.0	9.0 ± 0.7	517.5 ± 53.7	107.0 ± 12.7
2	79A9A5F	127572575	Hybrid	Female	Ang1	33.1 ± 2.3	18.2 ± 1.9	15.3 ± 1.3	9.2 ± 0.9	474.3 ± 54.9	109.9 ± 15.6
2	79AC153	127582547	Hybrid	Male	Ang1	29.8 ± 2.5	18.4 ± 1.8	14.0 ± 1.2	9.0 ± 1.0	432.5 ± 60.2	98.8 ± 12.4
2	7A52115	128262421	Hybrid	Male	Ang1	33.4 ± 2.5	20.5 ± 1.9	16.8 ± 1.2	10.0 ± 0.8	538.9 ± 70.5	132.4 ± 17.7
2	7A52254	128262740	Hybrid	Male	Ang1	31.7 ± 1.9	18.5 ± 1.5	15.2 ± 1.2	8.9 ± 0.7	460.6 ± 52.0	106.9 ± 12.7	Backcross
2	81D9F26	136159014	Hybrid	Female	Ang1	31.7 ± 1.8	21.2 ± 1.8	16.1 ± 1.4	9.7 ± 1.0	528.6 ± 63.5	122.8 ± 17.2
2	81DA324	136160036	Hybrid	Female	Ang1	32.9 ± 2.4	19.4 ± 1.4	15.9 ± 1.1	9.9 ± 1.0	500.7 ± 50.2	123.3 ± 14.6
